# Supplementary material for: Prediction of colorectal cancer diagnosis based on circulating plasma proteins
Source: EMBO Mol Med. 2015 Aug 7;7(9):1166–78. doi: 10.15252/emmm.201404873 (PMC4568950; doi:10.15252/emmm.201404873)
Supplement: Supplementary file 2 [file emmm0007-1166-sd2.xlsx]

## Sheet: protein level
Accession	Protein name
O00469	Procollagen-lysine,2-oxoglutarate 5-dioxygenase 2 (EC 1.14.11.4) (Lysyl hydroxylase 2) (LH2)
P05156	Complement factor I (EC 3.4.21.45) (C3B/C4B inactivator) [Cleaved into: Complement factor I heavy chain; Complement factor I light chain]
P06731	Carcinoembryonic antigen-related cell adhesion molecule 5 (Carcinoembryonic antigen) (CEA) (Meconium antigen 100) (CD antigen CD66e)
P07942	Laminin subunit beta-1 (Laminin B1 chain) (Laminin-1 subunit beta) (Laminin-10 subunit beta) (Laminin-12 subunit beta) (Laminin-2 subunit beta) (Laminin-6 subunit beta) (Laminin-8 subunit beta)
P11279	Lysosome-associated membrane glycoprotein 1 (LAMP-1) (Lysosome-associated membrane protein 1) (CD107 antigen-like family member A) (CD antigen CD107a)
P98160	Basement membrane-specific heparan sulfate proteoglycan core protein (HSPG) (Perlecan) (PLC) [Cleaved into: Endorepellin; LG3 peptide]
Q9NZJ4	Sacsin (DnaJ homolog subfamily C member 29) (DNAJC29)
O00754	Lysosomal alpha-mannosidase (Laman) (EC 3.2.1.24) (Lysosomal acid alpha-mannosidase) (Mannosidase alpha class 2B member 1) (Mannosidase alpha-B) [Cleaved into: Lysosomal alpha-mannosidase A peptide; Lysosomal alpha-mannosidase B peptide; Lysosomal alpha-mannosidase C peptide; Lysosomal alpha-mannosidase D peptide; Lysosomal alpha-mannosidase E peptide]
O15031	Plexin-B2 (MM1)
O60449	Lymphocyte antigen 75 (Ly-75) (C-type lectin domain family 13 member B) (DEC-205) (gp200-MR6) (CD antigen CD205)
O60603	Toll-like receptor 2 (Toll/interleukin-1 receptor-like protein 4) (CD antigen CD282)
O94911	ATP-binding cassette sub-family A member 8
P00738	Haptoglobin [Cleaved into: Haptoglobin alpha chain; Haptoglobin beta chain]
P01877	Ig alpha-2 chain C region
P02750	Leucine-rich alpha-2-glycoprotein (LRG)
P04216	Thy-1 membrane glycoprotein (CDw90) (Thy-1 antigen) (CD antigen CD90)
P05155	Plasma protease C1 inhibitor (C1 Inh) (C1Inh) (C1 esterase inhibitor) (C1-inhibiting factor) (Serpin G1)
P05546	Heparin cofactor 2 (Heparin cofactor II) (HC-II) (Protease inhibitor leuserpin-2) (HLS2) (Serpin D1)
P07339	Cathepsin D (EC 3.4.23.5) [Cleaved into: Cathepsin D light chain; Cathepsin D heavy chain]
P07602	Proactivator polypeptide [Cleaved into: Saposin-A (Protein A); Saposin-B-Val; Saposin-B (Cerebroside sulfate activator) (CSAct) (Dispersin) (Sphingolipid activator protein 1) (SAP-1) (Sulfatide/GM1 activator); Saposin-C (A1 activator) (Co-beta-glucosidase) (Glucosylceramidase activator) (Sphingolipid activator protein 2) (SAP-2); Saposin-D (Component C) (Protein C)]
P08246	Neutrophil elastase (EC 3.4.21.37) (Bone marrow serine protease) (Elastase-2) (Human leukocyte elastase) (HLE) (Medullasin) (PMN elastase)
P08575	Receptor-type tyrosine-protein phosphatase C (EC 3.1.3.48) (Leukocyte common antigen) (L-CA) (T200) (CD antigen CD45)
P10646	Tissue factor pathway inhibitor (TFPI) (Extrinsic pathway inhibitor) (EPI) (Lipoprotein-associated coagulation inhibitor) (LACI)
P10909	Clusterin (Aging-associated gene 4 protein) (Apolipoprotein J) (Apo-J) (Complement cytolysis inhibitor) (CLI) (Complement-associated protein SP-40,40) (Ku70-binding protein 1) (NA1/NA2) (Testosterone-repressed prostate message 2) (TRPM-2) [Cleaved into: Clusterin beta chain (ApoJalpha) (Complement cytolysis inhibitor a chain); Clusterin alpha chain (ApoJbeta) (Complement cytolysis inhibitor b cha…
P13473	Lysosome-associated membrane glycoprotein 2 (LAMP-2) (Lysosome-associated membrane protein 2) (CD107 antigen-like family member B) (CD antigen CD107b)
P15586	N-acetylglucosamine-6-sulfatase (EC 3.1.6.14) (Glucosamine-6-sulfatase) (G6S)
P16233	Pancreatic triacylglycerol lipase (PL) (PTL) (Pancreatic lipase) (EC 3.1.1.21) (EC 3.1.1.3)
P20774	Mimecan (Osteoglycin) (Osteoinductive factor) (OIF)
P24043	Laminin subunit alpha-2 (Laminin M chain) (Laminin-12 subunit alpha) (Laminin-2 subunit alpha) (Laminin-4 subunit alpha) (Merosin heavy chain)
P24821	Tenascin (TN) (Cytotactin) (GMEM) (GP 150-225) (Glioma-associated-extracellular matrix antigen) (Hexabrachion) (JI) (Myotendinous antigen) (Neuronectin) (Tenascin-C) (TN-C)
P30825	High affinity cationic amino acid transporter 1 (CAT-1) (CAT1) (Ecotropic retroviral leukemia receptor homolog) (Ecotropic retrovirus receptor homolog) (ERR) (Solute carrier family 7 member 1) (System Y+ basic amino acid transporter)
P32004	Neural cell adhesion molecule L1 (N-CAM-L1) (NCAM-L1) (CD antigen CD171)
P49961	Ectonucleoside triphosphate diphosphohydrolase 1 (NTPDase 1) (EC 3.6.1.5) (Ecto-ATP diphosphohydrolase 1) (Ecto-ATPDase 1) (Ecto-ATPase 1) (Ecto-apyrase) (Lymphoid cell activation antigen) (CD antigen CD39)
P50897	Palmitoyl-protein thioesterase 1 (PPT-1) (EC 3.1.2.22) (Palmitoyl-protein hydrolase 1)
P55268	Laminin subunit beta-2 (Laminin B1s chain) (Laminin-11 subunit beta) (Laminin-14 subunit beta) (Laminin-15 subunit beta) (Laminin-3 subunit beta) (Laminin-4 subunit beta) (Laminin-7 subunit beta) (Laminin-9 subunit beta) (S-laminin subunit beta) (S-LAM beta)
Q02487	Desmocollin-2 (Cadherin family member 2) (Desmocollin-3) (Desmosomal glycoprotein II) (Desmosomal glycoprotein III)
Q02809	Procollagen-lysine,2-oxoglutarate 5-dioxygenase 1 (EC 1.14.11.4) (Lysyl hydroxylase 1) (LH1)
Q06828	Fibromodulin (FM) (Collagen-binding 59 kDa protein) (Keratan sulfate proteoglycan fibromodulin) (KSPG fibromodulin)
Q07954	Prolow-density lipoprotein receptor-related protein 1 (LRP-1) (Alpha-2-macroglobulin receptor) (A2MR) (Apolipoprotein E receptor) (APOER) (CD antigen CD91) [Cleaved into: Low-density lipoprotein receptor-related protein 1 85 kDa subunit (LRP-85); Low-density lipoprotein receptor-related protein 1 515 kDa subunit (LRP-515); Low-density lipoprotein receptor-related protein 1 intracellular domain (L…
Q12864	Cadherin-17 (Intestinal peptide-associated transporter HPT-1) (Liver-intestine cadherin) (LI-cadherin)
Q13449	Limbic system-associated membrane protein (LSAMP) (IgLON family member 3)
Q13740	CD166 antigen (Activated leukocyte cell adhesion molecule) (CD antigen CD166)
Q14982	Opioid-binding protein/cell adhesion molecule (OBCAM) (OPCML) (Opioid-binding cell adhesion molecule) (IgLON family member 1)
Q16853	Membrane primary amine oxidase (EC 1.4.3.21) (Copper amine oxidase) (HPAO) (Semicarbazide-sensitive amine oxidase) (SSAO) (Vascular adhesion protein 1) (VAP-1)
Q5JTV8	Torsin-1A-interacting protein 1
Q6P4E1	Protein CASC4 (Cancer susceptibility candidate gene 4 protein)
Q6UX06	Olfactomedin-4 (OLM4) (Antiapoptotic protein GW112) (G-CSF-stimulated clone 1 protein) (hGC-1) (hOLfD)
Q8IWU5	Extracellular sulfatase Sulf-2 (hSulf-2) (EC 3.1.6.-)
Q8IWU6	Extracellular sulfatase Sulf-1 (hSulf-1) (EC 3.1.6.-)
Q8NBN3	Transmembrane protein 87A
Q92673	Sortilin-related receptor (Low-density lipoprotein receptor relative with 11 ligand-binding repeats) (LDLR relative with 11 ligand-binding repeats) (LR11) (SorLA-1) (Sorting protein-related receptor containing LDLR class A repeats) (SorLA)
Q92823	Neuronal cell adhesion molecule (Nr-CAM) (Neuronal surface protein Bravo) (hBravo) (NgCAM-related cell adhesion molecule) (Ng-CAM-related)
Q92896	Golgi apparatus protein 1 (CFR-1) (Cysteine-rich fibroblast growth factor receptor) (E-selectin ligand 1) (ESL-1) (Golgi sialoglycoprotein MG-160)
Q969V3	Nicalin (Nicastrin-like protein)
Q9HBB8	Cadherin-related family member 5 (Mu-protocadherin) (Mucin and cadherin-like protein)
Q9NXH8	Torsin family protein C9orf167
Q9UKX5	Integrin alpha-11
Q9Y639	Neuroplastin (Stromal cell-derived receptor 1) (SDR-1)
A6NMZ7	Collagen alpha-6(VI) chain
O00533	Neural cell adhesion molecule L1-like protein (Close homolog of L1) [Cleaved into: Processed neural cell adhesion molecule L1-like protein]
O15455	Toll-like receptor 3 (CD antigen CD283)
O75882	Attractin (DPPT-L) (Mahogany homolog)
P00450	Ceruloplasmin (EC 1.16.3.1) (Ferroxidase)
P01008	Antithrombin-III (ATIII) (Serpin C1)
P01833	Polymeric immunoglobulin receptor (PIgR) (Poly-Ig receptor) (Hepatocellular carcinoma-associated protein TB6) [Cleaved into: Secretory component]
P01857	Ig gamma-1 chain C region
P01859	Ig gamma-2 chain C region
P01860	Ig gamma-3 chain C region (HDC) (Heavy chain disease protein)
P01861	Ig gamma-4 chain C region
P01903	HLA class II histocompatibility antigen, DR alpha chain (MHC class II antigen DRA)
P05090	Apolipoprotein D (Apo-D) (ApoD)
P05164	Myeloperoxidase (MPO) (EC 1.11.1.7) [Cleaved into: 89 kDa myeloperoxidase; 84 kDa myeloperoxidase; Myeloperoxidase light chain; Myeloperoxidase heavy chain]
P05362	Intercellular adhesion molecule 1 (ICAM-1) (Major group rhinovirus receptor) (CD antigen CD54)
P06213	Insulin receptor (IR) (EC 2.7.10.1) (CD antigen CD220) [Cleaved into: Insulin receptor subunit alpha; Insulin receptor subunit beta]
P08294	Extracellular superoxide dismutase [Cu-Zn] (EC-SOD) (EC 1.15.1.1)
P08962	CD63 antigen (Granulophysin) (Lysosomal-associated membrane protein 3) (LAMP-3) (Melanoma-associated antigen ME491) (OMA81H) (Ocular melanoma-associated antigen) (Tetraspanin-30) (Tspan-30) (CD antigen CD63)
P10915	Hyaluronan and proteoglycan link protein 1 (Cartilage-linking protein 1) (Cartilage-link protein) (Proteoglycan link protein)
P11047	Laminin subunit gamma-1 (Laminin B2 chain) (Laminin-1 subunit gamma) (Laminin-10 subunit gamma) (Laminin-11 subunit gamma) (Laminin-2 subunit gamma) (Laminin-3 subunit gamma) (Laminin-4 subunit gamma) (Laminin-6 subunit gamma) (Laminin-7 subunit gamma) (Laminin-8 subunit gamma) (Laminin-9 subunit gamma) (S-laminin subunit gamma) (S-LAM gamma)
P11117	Lysosomal acid phosphatase (LAP) (EC 3.1.3.2)
P11166	Solute carrier family 2, facilitated glucose transporter member 1 (Glucose transporter type 1, erythrocyte/brain) (GLUT-1) (HepG2 glucose transporter)
P13726	Tissue factor (TF) (Coagulation factor III) (Thromboplastin) (CD antigen CD142)
P15144	Aminopeptidase N (AP-N) (hAPN) (EC 3.4.11.2) (Alanyl aminopeptidase) (Aminopeptidase M) (AP-M) (Microsomal aminopeptidase) (Myeloid plasma membrane glycoprotein CD13) (gp150) (CD antigen CD13)
P16284	Platelet endothelial cell adhesion molecule (PECAM-1) (EndoCAM) (GPIIA') (PECA1) (CD antigen CD31)
P16444	Dipeptidase 1 (EC 3.4.13.19) (Dehydropeptidase-I) (Microsomal dipeptidase) (Renal dipeptidase) (hRDP)
P19652	Alpha-1-acid glycoprotein 2 (AGP 2) (Orosomucoid-2) (OMD 2)
P19827	Inter-alpha-trypsin inhibitor heavy chain H1 (ITI heavy chain H1) (ITI-HC1) (Inter-alpha-inhibitor heavy chain 1) (Inter-alpha-trypsin inhibitor complex component III) (Serum-derived hyaluronan-associated protein) (SHAP)
P20851	C4b-binding protein beta chain
P21810	Biglycan (Bone/cartilage proteoglycan I) (PG-S1)
P31997	Carcinoembryonic antigen-related cell adhesion molecule 8 (CD67 antigen) (Carcinoembryonic antigen CGM6) (Non-specific cross-reacting antigen NCA-95) (CD antigen CD66b)
P35555	Fibrillin-1
P35613	Basigin (5F7) (Collagenase stimulatory factor) (Extracellular matrix metalloproteinase inducer) (EMMPRIN) (Leukocyte activation antigen M6) (OK blood group antigen) (Tumor cell-derived collagenase stimulatory factor) (TCSF) (CD antigen CD147)
P43251	Biotinidase (Biotinase) (EC 3.5.1.12)
P43652	Afamin (Alpha-albumin) (Alpha-Alb)
P51993	Alpha-(1,3)-fucosyltransferase (EC 2.4.1.65) (Fucosyltransferase 6) (Fucosyltransferase VI) (Fuc-TVI) (FucT-VI) (Galactoside 3-L-fucosyltransferase)
P54289	Voltage-dependent calcium channel subunit alpha-2/delta-1 (Voltage-gated calcium channel subunit alpha-2/delta-1) [Cleaved into: Voltage-dependent calcium channel subunit alpha-2-1; Voltage-dependent calcium channel subunit delta-1]
P55083	Microfibril-associated glycoprotein 4
P80188	Neutrophil gelatinase-associated lipocalin (NGAL) (25 kDa alpha-2-microglobulin-related subunit of MMP-9) (Lipocalin-2) (Oncogene 24p3) (p25)
Q02817	Mucin-2 (MUC-2) (Intestinal mucin-2)
Q14314	Fibroleukin (Fibrinogen-like protein 2) (pT49)
Q16787	Laminin subunit alpha-3 (Epiligrin 170 kDa subunit) (E170) (Epiligrin subunit alpha) (Kalinin subunit alpha) (Laminin-5 subunit alpha) (Laminin-6 subunit alpha) (Laminin-7 subunit alpha) (Nicein subunit alpha)
Q4KMQ2	Anoctamin-6 (Transmembrane protein 16F)
Q68CQ7	Glycosyltransferase 8 domain-containing protein 1 (EC 2.4.1.-)
Q6UY14	ADAMTS-like protein 4 (ADAMTSL-4) (Thrombospondin repeat-containing protein 1)
Q6YHK3	CD109 antigen (150 kDa TGF-beta-1-binding protein) (C3 and PZP-like alpha-2-macroglobulin domain-containing protein 7) (Platelet-specific Gov antigen) (p180) (r150) (CD antigen CD109)
Q75N90	Fibrillin-3
Q7Z7M9	Polypeptide N-acetylgalactosaminyltransferase 5 (EC 2.4.1.41) (Polypeptide GalNAc transferase 5) (GalNAc-T5) (pp-GaNTase 5) (Protein-UDP acetylgalactosaminyltransferase 5) (UDP-GalNAc:polypeptide N-acetylgalactosaminyltransferase 5)
Q86UQ4	ATP-binding cassette sub-family A member 13
Q8ND94	LRRN4 C-terminal-like protein
Q99538	Legumain (EC 3.4.22.34) (Asparaginyl endopeptidase) (Protease, cysteine 1)
Q9H6X2	Anthrax toxin receptor 1 (Tumor endothelial marker 8)
Q9HC84	Mucin-5B (MUC-5B) (Cervical mucin) (High molecular weight salivary mucin MG1) (Mucin-5 subtype B, tracheobronchial) (Sublingual gland mucin)
Q9NR16	Scavenger receptor cysteine-rich type 1 protein M160 (CD163 antigen-like 1) (CD antigen CD163b)
Q9P2B2	Prostaglandin F2 receptor negative regulator (CD9 partner 1) (CD9P-1) (Glu-Trp-Ile EWI motif-containing protein F) (EWI-F) (Prostaglandin F2-alpha receptor regulatory protein) (Prostaglandin F2-alpha receptor-associated protein) (CD antigen CD315)
Q9UKN1	Mucin-12 (MUC-12) (Mucin-11) (MUC-11)
Q9Y2E5	Epididymis-specific alpha-mannosidase (EC 3.2.1.24) (Mannosidase alpha class 2B member 2)
Q9Y4L1	Hypoxia up-regulated protein 1 (150 kDa oxygen-regulated protein) (ORP-150) (170 kDa glucose-regulated protein) (GRP-170)
Q9Y6N7	Roundabout homolog 1 (Deleted in U twenty twenty) (H-Robo-1)
A1A5B4	Anoctamin-9 (Transmembrane protein 16J) (Tumor protein p53-inducible protein 5) (p53-induced gene 5 protein)
A8K7I4	Calcium-activated chloride channel regulator 1 (Calcium-activated chloride channel family member 1) (hCLCA1) (Calcium-activated chloride channel protein 1) (CaCC-1) (hCaCC-1)
A8MVW5	HEPACAM family member 2
O15118	Niemann-Pick C1 protein
O15204	ADAM DEC1 (EC 3.4.24.-) (A disintegrin and metalloproteinase domain-like protein decysin-1) (ADAM-like protein decysin-1)
O43490	Prominin-1 (Antigen AC133) (Prominin-like protein 1) (CD antigen CD133)
O60568	Procollagen-lysine,2-oxoglutarate 5-dioxygenase 3 (EC 1.14.11.4) (Lysyl hydroxylase 3) (LH3)
O75629	Protein CREG1 (Cellular repressor of E1A-stimulated genes 1)
O75976	Carboxypeptidase D (EC 3.4.17.22) (Metallocarboxypeptidase D) (gp180)
O76064	E3 ubiquitin-protein ligase RNF8 (EC 6.3.2.-) (RING finger protein 8)
P01871	Ig mu chain C region
P02461	Collagen alpha-1(III) chain
P02743	Serum amyloid P-component (SAP) (9.5S alpha-1-glycoprotein) [Cleaved into: Serum amyloid P-component(1-203)]
P02749	Beta-2-glycoprotein 1 (APC inhibitor) (Activated protein C-binding protein) (Anticardiolipin cofactor) (Apolipoprotein H) (Apo-H) (Beta-2-glycoprotein I) (B2GPI) (Beta(2)GPI)
P02751	Fibronectin (FN) (Cold-insoluble globulin) (CIG) [Cleaved into: Anastellin; Ugl-Y1; Ugl-Y2; Ugl-Y3]
P02765	Alpha-2-HS-glycoprotein (Alpha-2-Z-globulin) (Ba-alpha-2-glycoprotein) (Fetuin-A) [Cleaved into: Alpha-2-HS-glycoprotein chain A; Alpha-2-HS-glycoprotein chain B]
P02786	Transferrin receptor protein 1 (TR) (TfR) (TfR1) (Trfr) (T9) (p90) (CD antigen CD71) [Cleaved into: Transferrin receptor protein 1, serum form (sTfR)]
P04062	Glucosylceramidase (EC 3.2.1.45) (Acid beta-glucosidase) (Alglucerase) (Beta-glucocerebrosidase) (D-glucosyl-N-acylsphingosine glucohydrolase) (Imiglucerase)
P04156	Major prion protein (PrP) (ASCR) (PrP27-30) (PrP33-35C) (CD antigen CD230)
P04233	HLA class II histocompatibility antigen gamma chain (HLA-DR antigens-associated invariant chain) (Ia antigen-associated invariant chain) (Ii) (p33) (CD antigen CD74)
P06681	Complement C2 (EC 3.4.21.43) (C3/C5 convertase) [Cleaved into: Complement C2b fragment; Complement C2a fragment]
P06756	Integrin alpha-V (Vitronectin receptor subunit alpha) (CD antigen CD51) [Cleaved into: Integrin alpha-V heavy chain; Integrin alpha-V light chain]
P08571	Monocyte differentiation antigen CD14 (Myeloid cell-specific leucine-rich glycoprotein) (CD antigen CD14) [Cleaved into: Monocyte differentiation antigen CD14, urinary form; Monocyte differentiation antigen CD14, membrane-bound form]
P08648	Integrin alpha-5 (CD49 antigen-like family member E) (Fibronectin receptor subunit alpha) (Integrin alpha-F) (VLA-5) (CD antigen CD49e) [Cleaved into: Integrin alpha-5 heavy chain; Integrin alpha-5 light chain]
P11215	Integrin alpha-M (CD11 antigen-like family member B) (CR-3 alpha chain) (Cell surface glycoprotein MAC-1 subunit alpha) (Leukocyte adhesion receptor MO1) (Neutrophil adherence receptor) (CD antigen CD11b)
P12109	Collagen alpha-1(VI) chain
P12544	Granzyme A (EC 3.4.21.78) (CTL tryptase) (Cytotoxic T-lymphocyte proteinase 1) (Fragmentin-1) (Granzyme-1) (Hanukkah factor) (H factor) (HF)
P12821	Angiotensin-converting enzyme (ACE) (EC 3.2.1.-) (EC 3.4.15.1) (Dipeptidyl carboxypeptidase I) (Kininase II) (CD antigen CD143) [Cleaved into: Angiotensin-converting enzyme, soluble form]
P14410	Sucrase-isomaltase, intestinal [Cleaved into: Sucrase (EC 3.2.1.48); Isomaltase (EC 3.2.1.10)]
P14625	Endoplasmin (94 kDa glucose-regulated protein) (GRP-94) (Heat shock protein 90 kDa beta member 1) (Tumor rejection antigen 1) (gp96 homolog)
P15514	Amphiregulin (AR) (Colorectum cell-derived growth factor) (CRDGF)
P16671	Platelet glycoprotein 4 (Fatty acid translocase) (FAT) (Glycoprotein IIIb) (GPIIIB) (Leukocyte differentiation antigen CD36) (PAS IV) (PAS-4) (Platelet collagen receptor) (Platelet glycoprotein IV) (GPIV) (Thrombospondin receptor) (CD antigen CD36)
P17050	Alpha-N-acetylgalactosaminidase (EC 3.2.1.49) (Alpha-galactosidase B)
P17301	Integrin alpha-2 (CD49 antigen-like family member B) (Collagen receptor) (Platelet membrane glycoprotein Ia) (GPIa) (VLA-2 subunit alpha) (CD antigen CD49b)
P17927	Complement receptor type 1 (C3b/C4b receptor) (CD antigen CD35)
P19075	Tetraspanin-8 (Tspan-8) (Transmembrane 4 superfamily member 3) (Tumor-associated antigen CO-029)
P20702	Integrin alpha-X (CD11 antigen-like family member C) (Leu M5) (Leukocyte adhesion glycoprotein p150,95 alpha chain) (Leukocyte adhesion receptor p150,95) (CD antigen CD11c)
P21757	Macrophage scavenger receptor types I and II (Macrophage acetylated LDL receptor I and II) (Scavenger receptor class A member 1) (CD antigen CD204)
P21854	B-cell differentiation antigen CD72 (Lyb-2) (CD antigen CD72)
P21860	Receptor tyrosine-protein kinase erbB-3 (EC 2.7.10.1) (Proto-oncogene-like protein c-ErbB-3) (Tyrosine kinase-type cell surface receptor HER3)
P22105	Tenascin-X (TN-X) (Hexabrachion-like protein)
P22894	Neutrophil collagenase (EC 3.4.24.34) (Matrix metalloproteinase-8) (MMP-8) (PMNL collagenase) (PMNL-CL)
P27169	Serum paraoxonase/arylesterase 1 (PON 1) (EC 3.1.1.2) (EC 3.1.1.81) (EC 3.1.8.1) (Aromatic esterase 1) (A-esterase 1) (K-45) (Serum aryldialkylphosphatase 1)
P28799	Granulins (Proepithelin) (PEPI) [Cleaved into: Acrogranin; Paragranulin; Granulin-1 (Granulin G); Granulin-2 (Granulin F); Granulin-3 (Granulin B); Granulin-4 (Granulin A); Granulin-5 (Granulin C); Granulin-6 (Granulin D); Granulin-7 (Granulin E)]
P42658	Dipeptidyl aminopeptidase-like protein 6 (DPPX) (Dipeptidyl aminopeptidase-related protein) (Dipeptidyl peptidase 6) (Dipeptidyl peptidase IV-like protein) (Dipeptidyl peptidase VI) (DPP VI)
P55899	IgG receptor FcRn large subunit p51 (FcRn) (IgG Fc fragment receptor transporter alpha chain) (Neonatal Fc receptor)
P56199	Integrin alpha-1 (CD49 antigen-like family member A) (Laminin and collagen receptor) (VLA-1) (CD antigen CD49a)
P69849	Nodal modulator 3 (pM5 protein 3)
Q06481	Amyloid-like protein 2 (APLP-2) (APPH) (Amyloid protein homolog) (CDEI box-binding protein) (CDEBP)
Q08380	Galectin-3-binding protein (Basement membrane autoantigen p105) (Lectin galactoside-binding soluble 3-binding protein) (Mac-2-binding protein) (MAC2BP) (Mac-2 BP) (Tumor-associated antigen 90K)
Q09328	Alpha-1,6-mannosylglycoprotein 6-beta-N-acetylglucosaminyltransferase A (EC 2.4.1.155) (Alpha-mannoside beta-1,6-N-acetylglucosaminyltransferase) (GlcNAc-T V) (GNT-V) (Mannoside acetylglucosaminyltransferase 5) (N-acetylglucosaminyl-transferase V)
Q12797	Aspartyl/asparaginyl beta-hydroxylase (EC 1.14.11.16) (Aspartate beta-hydroxylase) (ASP beta-hydroxylase) (Peptide-aspartate beta-dioxygenase)
Q12841	Follistatin-related protein 1 (Follistatin-like protein 1)
Q12913	Receptor-type tyrosine-protein phosphatase eta (Protein-tyrosine phosphatase eta) (R-PTP-eta) (EC 3.1.3.48) (Density-enhanced phosphatase 1) (DEP-1) (HPTP eta) (Protein-tyrosine phosphatase receptor type J) (R-PTP-J) (CD antigen CD148)
Q14112	Nidogen-2 (NID-2) (Osteonidogen)
Q14126	Desmoglein-2 (Cadherin family member 5) (HDGC)
Q14956	Transmembrane glycoprotein NMB (Transmembrane glycoprotein HGFIN)
Q14CN2	Calcium-activated chloride channel regulator 4 (Calcium-activated chloride channel family member 4) (hCLCA4) (Calcium-activated chloride channel protein 2) (CaCC-2) (hCaCC-2) [Cleaved into: Calcium-activated chloride channel regulator 4, 110 kDa form; Calcium-activated chloride channel regulator 4, 30 kDa form]
Q15165	Serum paraoxonase/arylesterase 2 (PON 2) (EC 3.1.1.2) (EC 3.1.1.81) (Aromatic esterase 2) (A-esterase 2) (Serum aryldialkylphosphatase 2)
Q16363	Laminin subunit alpha-4 (Laminin-14 subunit alpha) (Laminin-8 subunit alpha) (Laminin-9 subunit alpha)
Q30154	HLA class II histocompatibility antigen, DR beta 5 chain (DR beta-5) (DR2-beta-2) (Dw2) (MHC class II antigen DRB5)
Q3MIR4	Cell cycle control protein 50B (Transmembrane protein 30B)
Q3T906	N-acetylglucosamine-1-phosphotransferase subunits alpha/beta (EC 2.7.8.17) (GlcNAc-1-phosphotransferase subunits alpha/beta) (Stealth protein GNPTAB) (UDP-N-acetylglucosamine-1-phosphotransferase subunits alpha/beta) [Cleaved into: N-acetylglucosamine-1-phosphotransferase subunit alpha; N-acetylglucosamine-1-phosphotransferase subunit beta]
Q495W5	Alpha-(1,3)-fucosyltransferase 11 (EC 2.4.1.-) (Fucosyltransferase XI) (Fuc-TXI) (FucT-XI) (Galactoside 3-L-fucosyltransferase 11) (Fucosyltransferase 11)
Q5TFQ8	Signal-regulatory protein beta-1 isoform 3 (SIRP-beta-1 isoform 3)
Q658N2	WSC domain-containing protein 1
Q6EMK4	Vasorin (Protein slit-like 2)
Q6UWK7	Putative uncharacterized protein C10orf99
Q6ZMJ2	Scavenger receptor class A member 5 (Scavenger receptor hlg)
Q86T13	C-type lectin domain family 14 member A (Epidermal growth factor receptor 5) (EGFR-5)
Q86VB7	Scavenger receptor cysteine-rich type 1 protein M130 (Hemoglobin scavenger receptor) (CD antigen CD163) [Cleaved into: Soluble CD163 (sCD163)]
Q8IZP9	G-protein coupled receptor 64 (Human epididymis-specific protein 6) (He6)
Q8N766	Uncharacterized protein KIAA0090
Q8NI99	Angiopoietin-related protein 6 (Angiopoietin-like protein 6) (Angiopoietin-related growth factor) (Angiopoietin-related protein 5)
Q8TDP1	Ribonuclease H2 subunit C (RNase H2 subunit C) (Aicardi-Goutieres syndrome 3 protein) (AGS3) (RNase H1 small subunit) (Ribonuclease HI subunit C)
Q8TEM1	Nuclear pore membrane glycoprotein 210 (Nuclear pore protein gp210) (Nuclear envelope pore membrane protein POM 210) (POM210) (Nucleoporin Nup210) (Pore membrane protein of 210 kDa)
Q8WWB7	Lysosomal protein NCU-G1
Q92545	Transmembrane protein 131 (Protein RW1)
Q96AE7	Tetratricopeptide repeat protein 17 (TPR repeat protein 17)
Q96AY3	Peptidyl-prolyl cis-trans isomerase FKBP10 (PPIase FKBP10) (EC 5.2.1.8) (65 kDa FK506-binding protein) (65 kDa FKBP) (FKBP-65) (FK506-binding protein 10) (FKBP-10) (Immunophilin FKBP65) (Rotamase)
Q96K78	Probable G-protein coupled receptor 128
Q99571	P2X purinoceptor 4 (P2X4) (ATP receptor) (Purinergic receptor)
Q99715	Collagen alpha-1(XII) chain
Q9BX97	Plasmalemma vesicle-associated protein (Fenestrated endothelial-linked structure protein) (Plasmalemma vesicle protein 1) (PV-1)
Q9H0X4	Protein ITFG3
Q9H8M2	Bromodomain-containing protein 9 (Rhabdomyosarcoma antigen MU-RMS-40.8)
Q9NR99	Matrix-remodeling-associated protein 5 (Adhesion protein with leucine-rich repeats and immunoglobulin domains related to perlecan) (Adlican)
Q9P1W8	Signal-regulatory protein gamma (SIRP-gamma) (CD172 antigen-like family member B) (Signal-regulatory protein beta-2) (SIRP-b2) (SIRP-beta-2) (CD antigen CD172g)
Q9UH99	SUN domain-containing protein 2 (Protein unc-84 homolog B) (Rab5-interacting protein) (Rab5IP) (Sad1/unc-84 protein-like 2)
Q9UJU6	Drebrin-like protein (Cervical SH3P7) (Cervical mucin-associated protein) (Drebrin-F) (HPK1-interacting protein of 55 kDa) (HIP-55) (SH3 domain-containing protein 7)
Q9UJW2	Tubulointerstitial nephritis antigen (TIN-Ag)
Q9Y5Q5	Atrial natriuretic peptide-converting enzyme (EC 3.4.21.-) (Corin) (Heart-specific serine proteinase ATC2) (Pro-ANP-converting enzyme) (Transmembrane protease serine 10) [Cleaved into: Atrial natriuretic peptide-converting enzyme, N-terminal propeptide; Atrial natriuretic peptide-converting enzyme, activated protease fragment]
Q9Y6R7	IgGFc-binding protein (Fcgamma-binding protein antigen) (FcgammaBP)
O00468	Agrin
O00478	Butyrophilin subfamily 3 member A3
O14638	Ectonucleotide pyrophosphatase/phosphodiesterase family member 3 (E-NPP 3) (Phosphodiesterase I beta) (PD-Ibeta) (Phosphodiesterase I/nucleotide pyrophosphatase 3) (CD antigen CD203c) [Includes: Alkaline phosphodiesterase I (EC 3.1.4.1); Nucleotide pyrophosphatase (NPPase) (EC 3.6.1.9)]
O14657	Torsin-1B (Torsin family 1 member B)
O14773	Tripeptidyl-peptidase 1 (TPP-1) (EC 3.4.14.9) (Cell growth-inhibiting gene 1 protein) (Lysosomal pepstatin-insensitive protease) (LPIC) (Tripeptidyl aminopeptidase) (Tripeptidyl-peptidase I) (TPP-I)
O15230	Laminin subunit alpha-5 (Laminin-10 subunit alpha) (Laminin-11 subunit alpha) (Laminin-15 subunit alpha)
O15389	Sialic acid-binding Ig-like lectin 5 (Siglec-5) (CD33 antigen-like 2) (Obesity-binding protein 2) (OB-BP2) (OB-binding protein 2) (CD antigen CD170)
O43688	Lipid phosphate phosphohydrolase 2 (EC 3.1.3.4) (PAP2-gamma) (PAP2-G) (Phosphatidate phosphohydrolase type 2c) (Phosphatidic acid phosphatase 2c) (PAP-2c) (PAP2c)
O60487	Myelin protein zero-like protein 2 (Epithelial V-like antigen 1)
O95297	Myelin protein zero-like protein 1 (Protein zero-related)
O95477	ATP-binding cassette sub-family A member 1 (ATP-binding cassette transporter 1) (ABC-1) (ATP-binding cassette 1) (Cholesterol efflux regulatory protein)
P01024	Complement C3 (C3 and PZP-like alpha-2-macroglobulin domain-containing protein 1) [Cleaved into: Complement C3 beta chain; Complement C3 alpha chain; C3a anaphylatoxin; Complement C3b alpha' chain; Complement C3c alpha' chain fragment 1; Complement C3dg fragment; Complement C3g fragment; Complement C3d fragment; Complement C3f fragment; Complement C3c alpha' chain fragment 2]
P01042	Kininogen-1 (Alpha-2-thiol proteinase inhibitor) (Fitzgerald factor) (High molecular weight kininogen) (HMWK) (Williams-Fitzgerald-Flaujeac factor) [Cleaved into: Kininogen-1 heavy chain; T-kinin (Ile-Ser-Bradykinin); Bradykinin (Kallidin I); Lysyl-bradykinin (Kallidin II); Kininogen-1 light chain; Low molecular weight growth-promoting factor]
P01591	Immunoglobulin J chain
P01876	Ig alpha-1 chain C region
P01920	HLA class II histocompatibility antigen, DQ beta 1 chain (MHC class II antigen DQB1)
P02748	Complement component C9 [Cleaved into: Complement component C9a; Complement component C9b]
P02788	Lactotransferrin (Lactoferrin) (EC 3.4.21.-) (Talalactoferrin) [Cleaved into: Kaliocin-1; Lactoferroxin-A; Lactoferroxin-B; Lactoferroxin-C]
P02790	Hemopexin (Beta-1B-glycoprotein)
P04440	HLA class II histocompatibility antigen, DP beta 1 chain (HLA class II histocompatibility antigen, DP(W4) beta chain) (MHC class II antigen DPB1)
P05538	HLA class II histocompatibility antigen, DQ beta 2 chain (HLA class II histocompatibility antigen, DX beta chain) (MHC class II antigen DQB2)
P05556	Integrin beta-1 (Fibronectin receptor subunit beta) (VLA-4 subunit beta) (CD antigen CD29)
P05997	Collagen alpha-2(V) chain
P07585	Decorin (Bone proteoglycan II) (PG-S2) (PG40)
P07996	Thrombospondin-1
P08473	Neprilysin (EC 3.4.24.11) (Atriopeptidase) (Common acute lymphocytic leukemia antigen) (CALLA) (Enkephalinase) (Neutral endopeptidase 24.11) (NEP) (Neutral endopeptidase) (Skin fibroblast elastase) (SFE) (CD antigen CD10)
P0C0L5	Complement C4-B (Basic complement C4) (C3 and PZP-like alpha-2-macroglobulin domain-containing protein 3) [Cleaved into: Complement C4 beta chain; Complement C4-B alpha chain; C4a anaphylatoxin; C4b-B; C4d-B; Complement C4 gamma chain]
P11717	Cation-independent mannose-6-phosphate receptor (CI Man-6-P receptor) (CI-MPR) (M6PR) (300 kDa mannose 6-phosphate receptor) (MPR 300) (Insulin-like growth factor 2 receptor) (Insulin-like growth factor II receptor) (IGF-II receptor) (M6P/IGF2 receptor) (M6P/IGF2R) (CD antigen CD222)
P12259	Coagulation factor V (Activated protein C cofactor) (Proaccelerin, labile factor) [Cleaved into: Coagulation factor V heavy chain; Coagulation factor V light chain]
P12724	Eosinophil cationic protein (ECP) (EC 3.1.27.-) (Ribonuclease 3) (RNase 3)
P13284	Gamma-interferon-inducible lysosomal thiol reductase (Gamma-interferon-inducible protein IP-30)
P13611	Versican core protein (Chondroitin sulfate proteoglycan core protein 2) (Chondroitin sulfate proteoglycan 2) (Glial hyaluronate-binding protein) (GHAP) (Large fibroblast proteoglycan) (PG-M)
P13688	Carcinoembryonic antigen-related cell adhesion molecule 1 (Biliary glycoprotein 1) (BGP-1) (CD antigen CD66a)
P13747	HLA class I histocompatibility antigen, alpha chain E (MHC class I antigen E)
P13760	HLA class II histocompatibility antigen, DRB1-4 beta chain (MHC class II antigen DRB1*4) (DR-4) (DR4)
P14384	Carboxypeptidase M (CPM) (EC 3.4.17.12)
P15157	#N/A
P16278	Beta-galactosidase (EC 3.2.1.23) (Acid beta-galactosidase) (Lactase) (Elastin receptor 1)
P17936	Insulin-like growth factor-binding protein 3 (IBP-3) (IGF-binding protein 3) (IGFBP-3)
P19801	Amiloride-sensitive amine oxidase [copper-containing] (DAO) (Diamine oxidase) (EC 1.4.3.22) (Amiloride-binding protein) (ABP) (Histaminase) (Kidney amine oxidase) (KAO)
P21333	Filamin-A (FLN-A) (Actin-binding protein 280) (ABP-280) (Alpha-filamin) (Endothelial actin-binding protein) (Filamin-1) (Non-muscle filamin)
P21589	5'-nucleotidase (5'-NT) (EC 3.1.3.5) (Ecto-5'-nucleotidase) (CD antigen CD73)
P23229	Integrin alpha-6 (CD49 antigen-like family member F) (VLA-6) (CD antigen CD49f) [Cleaved into: Integrin alpha-6 heavy chain; Integrin alpha-6 light chain]
P25054	Adenomatous polyposis coli protein (Protein APC) (Deleted in polyposis 2.5)
P27487	Dipeptidyl peptidase 4 (EC 3.4.14.5) (ADABP) (Adenosine deaminase complexing protein 2) (ADCP-2) (Dipeptidyl peptidase IV) (DPP IV) (T-cell activation antigen CD26) (TP103) (CD antigen CD26) [Cleaved into: Dipeptidyl peptidase 4 membrane form (Dipeptidyl peptidase IV membrane form); Dipeptidyl peptidase 4 soluble form (Dipeptidyl peptidase IV soluble form)]
P29622	Kallistatin (Kallikrein inhibitor) (Peptidase inhibitor 4) (PI-4) (Serpin A4)
P34810	Macrosialin (Gp110) (CD antigen CD68)
P35442	Thrombospondin-2
P39900	Macrophage metalloelastase (MME) (EC 3.4.24.65) (Macrophage elastase) (ME) (hME) (Matrix metalloproteinase-12) (MMP-12)
P42892	Endothelin-converting enzyme 1 (ECE-1) (EC 3.4.24.71)
P48307	Tissue factor pathway inhibitor 2 (TFPI-2) (Placental protein 5) (PP5)
P48960	CD97 antigen (Leukocyte antigen CD97) (CD antigen CD97) [Cleaved into: CD97 antigen subunit alpha; CD97 antigen subunit beta]
P49792	E3 SUMO-protein ligase RanBP2 (358 kDa nucleoporin) (Nuclear pore complex protein Nup358) (Nucleoporin Nup358) (Ran-binding protein 2) (RanBP2) (p270)
P51884	Lumican (Keratan sulfate proteoglycan lumican) (KSPG lumican)
P79483	HLA class II histocompatibility antigen, DR beta 3 chain (MHC class II antigen DRB3)
Q07075	Glutamyl aminopeptidase (EAP) (EC 3.4.11.7) (Aminopeptidase A) (AP-A) (Differentiation antigen gp160) (CD antigen CD249)
Q12802	A-kinase anchor protein 13 (AKAP-13) (AKAP-Lbc) (Breast cancer nuclear receptor-binding auxiliary protein) (Guanine nucleotide exchange factor Lbc) (Human thyroid-anchoring protein 31) (Lymphoid blast crisis oncogene) (LBC oncogene) (Non-oncogenic Rho GTPase-specific GTP exchange factor) (Protein kinase A-anchoring protein 13) (p47)
Q13201	Multimerin-1 (EMILIN-4) (Elastin microfibril interface located protein 4) (Elastin microfibril interfacer 4) (Endothelial cell multimerin) [Cleaved into: Platelet glycoprotein Ia*; 155 kDa platelet multimerin (p-155) (p155)]
Q13421	Mesothelin (CAK1 antigen) (Pre-pro-megakaryocyte-potentiating factor) [Cleaved into: Megakaryocyte-potentiating factor (MPF); Mesothelin, cleaved form]
Q13438	Protein OS-9 (Amplified in osteosarcoma 9)
Q13510	Acid ceramidase (AC) (ACDase) (Acid CDase) (EC 3.5.1.23) (Acylsphingosine deacylase) (N-acylsphingosine amidohydrolase) (Putative 32 kDa heart protein) (PHP32) [Cleaved into: Acid ceramidase subunit alpha; Acid ceramidase subunit beta]
Q13625	Apoptosis-stimulating of p53 protein 2 (Bcl2-binding protein) (Bbp) (Renal carcinoma antigen NY-REN-51) (Tumor suppressor p53-binding protein 2) (53BP2) (p53-binding protein 2) (p53BP2)
Q13797	Integrin alpha-9 (Integrin alpha-RLC)
Q14002	Carcinoembryonic antigen-related cell adhesion molecule 7 (Carcinoembryonic antigen CGM2)
Q14108	Lysosome membrane protein 2 (85 kDa lysosomal membrane sialoglycoprotein) (LGP85) (CD36 antigen-like 2) (Lysosome membrane protein II) (LIMP II) (Scavenger receptor class B member 2) (CD antigen CD36)
Q15043	Zinc transporter ZIP14 (LIV-1 subfamily of ZIP zinc transporter 4) (LZT-Hs4) (Solute carrier family 39 member 14) (Zrt- and Irt-like protein 14) (ZIP-14)
Q15063	Periostin (PN) (Osteoblast-specific factor 2) (OSF-2)
Q15223	Poliovirus receptor-related protein 1 (Herpes virus entry mediator C) (Herpesvirus entry mediator C) (HveC) (Herpesvirus Ig-like receptor) (HIgR) (Nectin-1) (CD antigen CD111)
Q15904	V-type proton ATPase subunit S1 (V-ATPase subunit S1) (Protein XAP-3) (V-ATPase Ac45 subunit) (V-ATPase S1 accessory protein) (Vacuolar proton pump subunit S1)
Q29974	HLA class II histocompatibility antigen, DRB1-16 beta chain (MHC class II antigen DRB1*16) (DR-16) (DR16)
Q2KHR2	DNA-binding protein RFX7 (Regulatory factor X 7) (Regulatory factor X domain-containing protein 2)
Q30167	HLA class II histocompatibility antigen, DRB1-10 beta chain (DRw10) (MHC class II antigen DRB1*10)
Q685J3	Mucin-17 (MUC-17) (Small intestinal mucin-3) (MUC-3)
Q68CR1	Protein sel-1 homolog 3 (Suppressor of lin-12-like protein 3) (Sel-1L3)
Q6P179	Endoplasmic reticulum aminopeptidase 2 (EC 3.4.11.-) (Leukocyte-derived arginine aminopeptidase) (L-RAP)
Q6V0I7	Protocadherin Fat 4 (hFat4) (Cadherin family member 14) (FAT tumor suppressor homolog 4) (Fat-like cadherin protein FAT-J)
Q8IV08	Phospholipase D3 (PLD 3) (EC 3.1.4.4) (Choline phosphatase 3) (HindIII K4L homolog) (Hu-K4) (Phosphatidylcholine-hydrolyzing phospholipase D3)
Q8IWA5	Choline transporter-like protein 2 (Solute carrier family 44 member 2)
Q8N441	Fibroblast growth factor receptor-like 1 (FGF receptor-like protein 1) (FGF homologous factor receptor) (FGFR-like protein) (Fibroblast growth factor receptor 5) (FGFR-5)
Q8NBJ4	Golgi membrane protein 1 (Golgi membrane protein GP73) (Golgi phosphoprotein 2)
Q8NDA2	Hemicentin-2
Q8TCJ2	Dolichyl-diphosphooligosaccharide--protein glycosyltransferase subunit STT3B (Oligosaccharyl transferase subunit STT3B) (STT3-B) (EC 2.4.1.119) (Source of immunodominant MHC-associated peptides homolog)
Q92542	Nicastrin
Q92626	Peroxidasin homolog (EC 1.11.1.7) (Melanoma-associated antigen MG50) (Vascular peroxidase 1) (p53-responsive gene 2 protein)
Q92953	Potassium voltage-gated channel subfamily B member 2 (Voltage-gated potassium channel subunit Kv2.2)
Q93086	P2X purinoceptor 5 (P2X5) (ATP receptor) (Purinergic receptor)
Q96NT5	Proton-coupled folate transporter (G21) (Heme carrier protein 1) (PCFT/HCP1) (Solute carrier family 46 member 1)
Q96RQ9	L-amino-acid oxidase (LAAO) (LAO) (EC 1.4.3.2) (Interleukin-4-induced protein 1) (IL4-induced protein 1) (Protein Fig-1) (hFIG1)
Q99102	Mucin-4 (MUC-4) (Ascites sialoglycoprotein) (ASGP) (Pancreatic adenocarcinoma mucin) (Testis mucin) (Tracheobronchial mucin) [Cleaved into: Mucin-4 alpha chain (Ascites sialoglycoprotein 1) (ASGP-1); Mucin-4 beta chain (Ascites sialoglycoprotein 2) (ASGP-2)]
Q99467	CD180 antigen (Lymphocyte antigen 64) (Radioprotective 105 kDa protein) (CD antigen CD180)
Q99999	Galactosylceramide sulfotransferase (GalCer sulfotransferase) (EC 2.8.2.11) (3'-phosphoadenosine-5'-phosphosulfate:GalCer sulfotransferase) (3'-phosphoadenylylsulfate:galactosylceramide 3'-sulfotransferase) (Cerebroside sulfotransferase)
Q9BY67	Cell adhesion molecule 1 (Immunoglobulin superfamily member 4) (IgSF4) (Nectin-like protein 2) (NECL-2) (Spermatogenic immunoglobulin superfamily) (SgIgSF) (Synaptic cell adhesion molecule) (SynCAM) (Tumor suppressor in lung cancer 1) (TSLC-1)
Q9H6X5	Uncharacterized protein C19orf44
Q9HD45	Transmembrane 9 superfamily member 3 (EP70-P-iso) (SM-11044-binding protein)
Q9NPR2	Semaphorin-4B
Q9NR61	Delta-like protein 4 (Drosophila Delta homolog 4) (Delta4)
Q9NRD8	Dual oxidase 2 (EC 1.11.1.-) (EC 1.6.3.1) (Large NOX 2) (Long NOX 2) (NADH/NADPH thyroid oxidase p138-tox) (NADPH oxidase/peroxidase DUOX2) (NADPH thyroid oxidase 2) (Thyroid oxidase 2) (p138 thyroid oxidase)
Q9UBG0	C-type mannose receptor 2 (C-type lectin domain family 13 member E) (Endocytic receptor 180) (Macrophage mannose receptor 2) (Urokinase-type plasminogen activator receptor-associated protein) (UPAR-associated protein) (Urokinase receptor-associated protein) (CD antigen CD280)
Q9UBP4	Dickkopf-related protein 3 (Dickkopf-3) (Dkk-3) (hDkk-3)
Q9UHG3	Prenylcysteine oxidase 1 (EC 1.8.3.5) (Prenylcysteine lyase)
Q9UHN6	Transmembrane protein 2
Q9UIW2	Plexin-A1 (Semaphorin receptor NOV)
Q9Y5Y7	Lymphatic vessel endothelial hyaluronic acid receptor 1 (LYVE-1) (Cell surface retention sequence-binding protein 1) (CRSBP-1) (Extracellular link domain-containing protein 1) (Hyaluronic acid receptor)
Q9Y6C2	EMILIN-1 (Elastin microfibril interface-located protein 1) (Elastin microfibril interfacer 1)
O15393	Transmembrane protease serine 2 (EC 3.4.21.-) (Serine protease 10) [Cleaved into: Transmembrane protease serine 2 non-catalytic chain; Transmembrane protease serine 2 catalytic chain]
O43556	Epsilon-sarcoglycan (Epsilon-SG)
O60637	Tetraspanin-3 (Tspan-3) (Tetraspanin TM4-A) (Transmembrane 4 superfamily member 8)
O60656	UDP-glucuronosyltransferase 1-9 (UDPGT 1-9) (UGT1*9) (UGT1-09) (UGT1.9) (EC 2.4.1.17) (UDP-glucuronosyltransferase 1-I) (UGT-1I) (UGT1I) (UDP-glucuronosyltransferase 1A9) (lugP4)
O96005	Cleft lip and palate transmembrane protein 1
P02763	Alpha-1-acid glycoprotein 1 (AGP 1) (Orosomucoid-1) (OMD 1)
P04217	Alpha-1B-glycoprotein (Alpha-1-B glycoprotein)
P08238	Heat shock protein HSP 90-beta (HSP 90) (Heat shock 84 kDa) (HSP 84) (HSP84)
P08603	Complement factor H (H factor 1)
P09326	CD48 antigen (B-lymphocyte activation marker BLAST-1) (BCM1 surface antigen) (Leukocyte antigen MEM-102) (TCT.1) (CD antigen CD48)
P10253	Lysosomal alpha-glucosidase (EC 3.2.1.20) (Acid maltase) (Aglucosidase alfa) [Cleaved into: 76 kDa lysosomal alpha-glucosidase; 70 kDa lysosomal alpha-glucosidase]
P10316	HLA class I histocompatibility antigen, A-69 alpha chain (Aw-69) (HLA class I histocompatibility antigen, A-28 alpha chain) (MHC class I antigen A*69)
P13598	Intercellular adhesion molecule 2 (ICAM-2) (CD antigen CD102)
P20160	Azurocidin (Cationic antimicrobial protein CAP37) (Heparin-binding protein) (HBP)
P20701	Integrin alpha-L (CD11 antigen-like family member A) (Leukocyte adhesion glycoprotein LFA-1 alpha chain) (LFA-1A) (Leukocyte function-associated molecule 1 alpha chain) (CD antigen CD11a)
P30457	HLA class I histocompatibility antigen, A-66 alpha chain (Aw-66) (HLA class I histocompatibility antigen, A-10 alpha chain) (MHC class I antigen A*66)
P30488	HLA class I histocompatibility antigen, B-50 alpha chain (Bw-50) (HLA class I histocompatibility antigen, B-21 alpha chain) (MHC class I antigen B*50)
P32942	Intercellular adhesion molecule 3 (ICAM-3) (CDw50) (ICAM-R) (CD antigen CD50)
P38570	Integrin alpha-E (HML-1 antigen) (Integrin alpha-IEL) (Mucosal lymphocyte 1 antigen) (CD antigen CD103) [Cleaved into: Integrin alpha-E light chain; Integrin alpha-E heavy chain]
P51888	Prolargin (Proline-arginine-rich end leucine-rich repeat protein)
P53634	Dipeptidyl peptidase 1 (EC 3.4.14.1) (Cathepsin C) (Cathepsin J) (Dipeptidyl peptidase I) (DPP-I) (DPPI) (Dipeptidyl transferase) [Cleaved into: Dipeptidyl peptidase 1 exclusion domain chain (Dipeptidyl peptidase I exclusion domain chain); Dipeptidyl peptidase 1 heavy chain (Dipeptidyl peptidase I heavy chain); Dipeptidyl peptidase 1 light chain (Dipeptidyl peptidase I light chain)]
P55058	Phospholipid transfer protein (Lipid transfer protein II)
Q02083	N-acylethanolamine-hydrolyzing acid amidase (EC 3.5.1.-) (Acid ceramidase-like protein) (N-acylsphingosine amidohydrolase-like) (ASAH-like protein)
Q02930	Cyclic AMP-responsive element-binding protein 5 (CREB-5) (cAMP-responsive element-binding protein 5) (CRE-BPa)
Q05707	Collagen alpha-1(XIV) chain (Undulin)
Q07000	HLA class I histocompatibility antigen, Cw-15 alpha chain (MHC class I antigen Cw*15)
Q10588	ADP-ribosyl cyclase 2 (EC 3.2.2.5) (Bone marrow stromal antigen 1) (BST-1) (Cyclic ADP-ribose hydrolase 2) (cADPr hydrolase 2) (CD antigen CD157)
Q14767	Latent-transforming growth factor beta-binding protein 2 (LTBP-2)
Q16585	Beta-sarcoglycan (Beta-SG) (43 kDa dystrophin-associated glycoprotein) (43DAG) (A3b)
Q5QGZ9	C-type lectin domain family 12 member A (C-type lectin-like molecule 1) (CLL-1) (Dendritic cell-associated lectin 2) (DCAL-2) (Myeloid inhibitory C-type lectin-like receptor) (MICL)
Q687X5	Metalloreductase STEAP4 (EC 1.16.1.-) (Six-transmembrane epithelial antigen of prostate 4) (SixTransMembrane protein of prostate 2) (Tumor necrosis factor, alpha-induced protein 9)
Q68CP4	Heparan-alpha-glucosaminide N-acetyltransferase (EC 2.3.1.78) (Transmembrane protein 76)
Q6P4Q7	Metal transporter CNNM4 (Ancient conserved domain-containing protein 4) (Cyclin-M4)
Q6PCB8	Embigin
Q6PKC3	Thioredoxin domain-containing protein 11 (EF-hand-binding protein 1)
Q6PL18	ATPase family AAA domain-containing protein 2 (EC 3.6.1.3) (AAA nuclear coregulator cancer-associated protein) (ANCCA)
Q6UWY2	Serine protease 1-like protein 1 (EC 3.4.21.-)
Q6UXG2	UPF0577 protein KIAA1324 (Estrogen-induced gene 121 protein)
Q70UQ0	Inhibitor of nuclear factor kappa-B kinase-interacting protein (I kappa-B kinase-interacting protein) (IKBKB-interacting protein) (IKK-interacting protein)
Q95604	HLA class I histocompatibility antigen, Cw-17 alpha chain (MHC class I antigen Cw*17)
Q96AQ6	Pre-B-cell leukemia transcription factor-interacting protein 1 (Hematopoietic PBX-interacting protein)
Q96J42	Thioredoxin domain-containing protein 15
Q96JS3	PiggyBac transposable element-derived protein 1 (Cerebral protein 4)
Q96PB1	CAS1 domain-containing protein 1
Q99523	Sortilin (100 kDa NT receptor) (Glycoprotein 95) (Gp95) (Neurotensin receptor 3) (NT3) (NTR3)
Q9BQ51	Programmed cell death 1 ligand 2 (PD-1 ligand 2) (PD-L2) (PDCD1 ligand 2) (Programmed death ligand 2) (Butyrophilin B7-DC) (B7-DC) (CD antigen CD273)
Q9H330	Transmembrane protein C9orf5 (Protein CG-2)
Q9H5V8	CUB domain-containing protein 1 (Membrane glycoprotein gp140) (Subtractive immunization M plus HEp3-associated 135 kDa protein) (SIMA135) (Transmembrane and associated with src kinases) (CD antigen CD318)
Q9HDC9	Adipocyte plasma membrane-associated protein (Protein BSCv)
Q9NY15	Stabilin-1 (Fasciclin, EGF-like, laminin-type EGF-like and link domain-containing scavenger receptor 1) (FEEL-1) (MS-1 antigen)
Q9NZK5	Adenosine deaminase CECR1 (EC 3.5.4.4) (Cat eye syndrome critical region protein 1)
Q9P2M7	Cingulin
Q9UBV2	Protein sel-1 homolog 1 (Suppressor of lin-12-like protein 1) (Sel-1L)
Q9Y236	Oxidative stress-induced growth inhibitor 2 (hT41)
A6NKC4	Putative high affinity immunoglobulin gamma Fc receptor IC (IgG Fc receptor IC) (Fc-gamma RIC) (FcRIC) (hFcgammaRIC)
O14498	Immunoglobulin superfamily containing leucine-rich repeat protein
O43451	Maltase-glucoamylase, intestinal [Includes: Maltase (EC 3.2.1.20) (Alpha-glucosidase); Glucoamylase (EC 3.2.1.3) (Glucan 1,4-alpha-glucosidase)]
P01019	Angiotensinogen (Serpin A8) [Cleaved into: Angiotensin-1 (Angiotensin I) (Ang I); Angiotensin-2 (Angiotensin II) (Ang II); Angiotensin-3 (Angiotensin III) (Ang III) (Des-Asp[1]-angiotensin II)]
P03952	Plasma kallikrein (EC 3.4.21.34) (Fletcher factor) (Kininogenin) (Plasma prekallikrein) [Cleaved into: Plasma kallikrein heavy chain; Plasma kallikrein light chain]
P04114	Apolipoprotein B-100 (Apo B-100) [Cleaved into: Apolipoprotein B-48 (Apo B-48)]
P04350	Tubulin beta-4 chain (Tubulin 5 beta)
P04626	Receptor tyrosine-protein kinase erbB-2 (EC 2.7.10.1) (Metastatic lymph node gene 19 protein) (MLN 19) (Proto-oncogene Neu) (Proto-oncogene c-ErbB-2) (Tyrosine kinase-type cell surface receptor HER2) (p185erbB2) (CD antigen CD340)
P05107	Integrin beta-2 (Cell surface adhesion glycoproteins LFA-1/CR3/p150,95 subunit beta) (Complement receptor C3 subunit beta) (CD antigen CD18)
P08123	Collagen alpha-2(I) chain (Alpha-2 type I collagen)
P08195	4F2 cell-surface antigen heavy chain (4F2hc) (4F2 heavy chain antigen) (Lymphocyte activation antigen 4F2 large subunit) (CD antigen CD98)
P08236	Beta-glucuronidase (EC 3.2.1.31) (Beta-G1)
P12110	Collagen alpha-2(VI) chain
P12111	Collagen alpha-3(VI) chain
P14415	Sodium/potassium-transporting ATPase subunit beta-2 (Sodium/potassium-dependent ATPase subunit beta-2)
P20061	Transcobalamin-1 (TC-1) (Transcobalamin I) (TC I) (TCI)
P25092	Heat-stable enterotoxin receptor (STA receptor) (hSTAR) (EC 4.6.1.2) (Guanylyl cyclase C) (GC-C) (Intestinal guanylate cyclase)
P25311	Zinc-alpha-2-glycoprotein (Zn-alpha-2-GP) (Zn-alpha-2-glycoprotein)
P27797	Calreticulin (CRP55) (Calregulin) (Endoplasmic reticulum resident protein 60) (ERp60) (HACBP) (grp60)
P29323	Ephrin type-B receptor 2 (EC 2.7.10.1) (DRT) (EPH-like kinase 5) (EK5) (hEK5) (ERK) (Renal carcinoma antigen NY-REN-47) (Tyrosine-protein kinase TYRO5) (Tyrosine-protein kinase receptor EPH-3)
P36941	Tumor necrosis factor receptor superfamily member 3 (Lymphotoxin-beta receptor) (Tumor necrosis factor C receptor) (Tumor necrosis factor receptor 2-related protein) (Tumor necrosis factor receptor type III) (TNF-RIII) (TNFR-III)
P36980	Complement factor H-related protein 2 (FHR-2) (DDESK59) (H factor-like 3) (H factor-like protein 2)
P43308	Translocon-associated protein subunit beta (TRAP-beta) (Signal sequence receptor subunit beta) (SSR-beta)
Q04912	Macrophage-stimulating protein receptor (MSP receptor) (EC 2.7.10.1) (CDw136) (Protein-tyrosine kinase 8) (p185-Ron) (CD antigen CD136) [Cleaved into: Macrophage-stimulating protein receptor alpha chain; Macrophage-stimulating protein receptor beta chain]
Q06033	Inter-alpha-trypsin inhibitor heavy chain H3 (ITI heavy chain H3) (ITI-HC3) (Inter-alpha-inhibitor heavy chain 3) (Serum-derived hyaluronan-associated protein) (SHAP)
Q11206	CMP-N-acetylneuraminate-beta-galactosamide-alpha-2,3-sialyltransferase 4 (Alpha 2,3-ST 4) (Beta-galactoside alpha-2,3-sialyltransferase 4) (EC 2.4.99.-) (Alpha 2,3-sialyltransferase IV) (Gal-NAc6S) (Gal-beta-1,4-GalNAc-alpha-2,3-sialyltransferase) (SAT-3) (ST-4) (ST3Gal IV) (ST3GalIV) (ST3GalA.2) (STZ) (Sialyltransferase 4C) (SIAT4-C)
Q12884	Seprase (EC 3.4.21.-) (170 kDa melanoma membrane-bound gelatinase) (Fibroblast activation protein alpha) (Integral membrane serine protease)
Q14643	Inositol 1,4,5-trisphosphate receptor type 1 (IP3 receptor isoform 1) (IP3R 1) (InsP3R1) (Type 1 inositol 1,4,5-trisphosphate receptor) (Type 1 InsP3 receptor)
Q2M2H8	Putative maltase-glucoamylase-like protein LOC93432
Q6NSJ0	Uncharacterized family 31 glucosidase KIAA1161 (EC 3.2.1.-)
Q6P4A8	Putative phospholipase B-like 1 (EC 3.1.1.-) (LAMA-like protein 1) (Lamina ancestor homolog 1) (Phospholipase B domain-containing protein 1)
Q6PIU2	Neutral cholesterol ester hydrolase 1 (NCEH) (EC 3.1.1.-) (Arylacetamide deacetylase-like 1)
Q6ZN80	Putative maltase-glucoamylase-like protein FLJ16351 (EC 3.2.1.-)
Q7Z7G0	Target of Nesh-SH3 (Tarsh) (ABI gene family member 3-binding protein) (Nesh-binding protein) (NeshBP)
Q86WC4	Osteopetrosis-associated transmembrane protein 1
Q86YB8	ERO1-like protein beta (ERO1-L-beta) (EC 1.8.4.-) (Endoplasmic oxidoreductin-1-like protein B) (Oxidoreductin-1-L-beta)
Q8IUX7	Adipocyte enhancer-binding protein 1 (AE-binding protein 1) (Aortic carboxypeptidase-like protein)
Q8IVL1	Neuron navigator 2 (EC 3.6.4.12) (Helicase APC down-regulated 1) (Pore membrane and/or filament-interacting-like protein 2) (Retinoic acid inducible in neuroblastoma 1) (Steerin-2) (Unc-53 homolog 2) (unc53H2)
Q8NBK3	Sulfatase-modifying factor 1 (EC 1.8.99.-) (C-alpha-formylglycine-generating enzyme 1)
Q8NCC3	Group XV phospholipase A2 (EC 2.3.1.-) (1-O-acylceramide synthase) (ACS) (LCAT-like lysophospholipase) (LLPL) (Lysophospholipase 3) (Lysosomal phospholipase A2) (LPLA2)
Q8TCT8	Signal peptide peptidase-like 2A (SPP-like 2A) (SPPL2a) (EC 3.4.23.-) (Intramembrane protease 3) (IMP-3) (Presenilin-like protein 2)
Q8WZ42	Titin (EC 2.7.11.1) (Connectin) (Rhabdomyosarcoma antigen MU-RMS-40.14)
Q92854	Semaphorin-4D (A8) (BB18) (GR3) (CD antigen CD100)
Q93091	Ribonuclease K6 (RNase K6) (EC 3.1.27.-)
Q96JP9	Cadherin-related family member 1 (Photoreceptor cadherin) (prCAD) (Protocadherin-21)
Q9BZQ6	ER degradation-enhancing alpha-mannosidase-like 3
Q9H3Q3	Galactose-3-O-sulfotransferase 2 (Gal3ST-2) (EC 2.8.2.-) (Beta-galactose-3-O-sulfotransferase 2) (Gal-beta-1, 3-GalNAc 3'-sulfotransferase 2) (Glycoprotein beta-Gal 3'-sulfotransferase 2)
Q9NSC7	Alpha-N-acetylgalactosaminide alpha-2,6-sialyltransferase 1 (EC 2.4.99.3) (GalNAc alpha-2,6-sialyltransferase I) (ST6GalNAc I) (ST6GalNAcI) (Sialyltransferase 7A) (SIAT7-A)
Q9NSV4	Protein diaphanous homolog 3 (Diaphanous-related formin-3) (DRF3)
Q9NUM4	Transmembrane protein 106B
Q9Y5S8	NADPH oxidase 1 (NOX-1) (EC 1.-.-.-) (Mitogenic oxidase 1) (MOX-1) (NADH/NADPH mitogenic oxidase subunit P65-MOX) (NOH-1)
Q9Y646	Plasma glutamate carboxypeptidase (EC 3.4.17.-)
O75339	Cartilage intermediate layer protein 1 (CILP-1) (Cartilage intermediate-layer protein) [Cleaved into: Cartilage intermediate layer protein 1 C1; Cartilage intermediate layer protein 1 C2]
O75356	Ectonucleoside triphosphate diphosphohydrolase 5 (NTPDase 5) (EC 3.6.1.6) (CD39 antigen-like 4) (ER-UDPase) (Nucleoside diphosphatase)
O95084	Serine protease 23 (EC 3.4.21.-) (Putative secreted protein Zsig13)
O95857	Tetraspanin-13 (Tspan-13) (Tetraspan NET-6) (Transmembrane 4 superfamily member 13)
P01009	Alpha-1-antitrypsin (Alpha-1 protease inhibitor) (Alpha-1-antiproteinase) (Serpin A1) [Cleaved into: Short peptide from AAT (SPAAT)]
P04196	Histidine-rich glycoprotein (Histidine-proline-rich glycoprotein) (HPRG)
P04839	Cytochrome b-245 heavy chain (EC 1.-.-.-) (CGD91-phox) (Cytochrome b(558) subunit beta) (Cytochrome b558 subunit beta) (Heme-binding membrane glycoprotein gp91phox) (NADPH oxidase 2) (Neutrophil cytochrome b 91 kDa polypeptide) (Superoxide-generating NADPH oxidase heavy chain subunit) (gp91-1) (gp91-phox) (p22 phagocyte B-cytochrome)
P05026	Sodium/potassium-transporting ATPase subunit beta-1 (Sodium/potassium-dependent ATPase subunit beta-1)
P06127	T-cell surface glycoprotein CD5 (Lymphocyte antigen T1/Leu-1) (CD antigen CD5)
P07711	Cathepsin L1 (EC 3.4.22.15) (Major excreted protein) (MEP) [Cleaved into: Cathepsin L1 heavy chain; Cathepsin L1 light chain]
P08185	Corticosteroid-binding globulin (CBG) (Serpin A6) (Transcortin)
P10586	Receptor-type tyrosine-protein phosphatase F (EC 3.1.3.48) (Leukocyte common antigen related) (LAR)
P13591	Neural cell adhesion molecule 1 (N-CAM-1) (NCAM-1) (CD antigen CD56)
P13674	Prolyl 4-hydroxylase subunit alpha-1 (4-PH alpha-1) (EC 1.14.11.2) (Procollagen-proline,2-oxoglutarate-4-dioxygenase subunit alpha-1)
P13866	Sodium/glucose cotransporter 1 (Na(+)/glucose cotransporter 1) (High affinity sodium-glucose cotransporter) (Solute carrier family 5 member 1)
P16070	CD44 antigen (CDw44) (Epican) (Extracellular matrix receptor III) (ECMR-III) (GP90 lymphocyte homing/adhesion receptor) (HUTCH-I) (Heparan sulfate proteoglycan) (Hermes antigen) (Hyaluronate receptor) (Phagocytic glycoprotein 1) (PGP-1) (Phagocytic glycoprotein I) (PGP-I) (CD antigen CD44)
P19823	Inter-alpha-trypsin inhibitor heavy chain H2 (ITI heavy chain H2) (ITI-HC2) (Inter-alpha-inhibitor heavy chain 2) (Inter-alpha-trypsin inhibitor complex component II) (Serum-derived hyaluronan-associated protein) (SHAP)
P23946	Chymase (EC 3.4.21.39) (Alpha-chymase) (Mast cell protease I)
P26927	Hepatocyte growth factor-like protein (Macrophage stimulatory protein) (Macrophage-stimulating protein) (MSP) [Cleaved into: Hepatocyte growth factor-like protein alpha chain; Hepatocyte growth factor-like protein beta chain]
P30203	T-cell differentiation antigen CD6 (T12) (TP120) (CD antigen CD6)
P40199	Carcinoembryonic antigen-related cell adhesion molecule 6 (Non-specific crossreacting antigen) (Normal cross-reacting antigen) (CD antigen CD66c)
P46977	Dolichyl-diphosphooligosaccharide--protein glycosyltransferase subunit STT3A (Oligosaccharyl transferase subunit STT3A) (STT3-A) (EC 2.4.1.119) (B5) (Integral membrane protein 1) (Transmembrane protein TMC)
Q12770	Sterol regulatory element-binding protein cleavage-activating protein (SCAP) (SREBP cleavage-activating protein)
Q13308	Tyrosine-protein kinase-like 7 (Colon carcinoma kinase 4) (CCK-4) (Protein-tyrosine kinase 7)
Q13361	Microfibrillar-associated protein 5 (MFAP-5) (MP25) (Microfibril-associated glycoprotein 2) (MAGP-2)
Q13433	Zinc transporter ZIP6 (Estrogen-regulated protein LIV-1) (Solute carrier family 39 member 6) (Zrt- and Irt-like protein 6) (ZIP-6)
Q13586	Stromal interaction molecule 1
Q13683	Integrin alpha-7 [Cleaved into: Integrin alpha-7 heavy chain; Integrin alpha-7 light chain; Integrin alpha-7 70 kDa form]
Q15262	Receptor-type tyrosine-protein phosphatase kappa (Protein-tyrosine phosphatase kappa) (R-PTP-kappa) (EC 3.1.3.48)
Q16769	Glutaminyl-peptide cyclotransferase (EC 2.3.2.5) (Glutaminyl cyclase) (QC) (Glutaminyl-tRNA cyclotransferase) (Glutamyl cyclase) (EC)
Q16820	Meprin A subunit beta (EC 3.4.24.63) (Endopeptidase-2) (Meprin B) (N-benzoyl-L-tyrosyl-P-amino-benzoic acid hydrolase subunit beta) (PABA peptide hydrolase) (PPH beta)
Q5ZPR3	CD276 antigen (4Ig-B7-H3) (B7 homolog 3) (B7-H3) (Costimulatory molecule) (CD antigen CD276)
Q8IZF2	Probable G-protein coupled receptor 116
Q8N697	Solute carrier family 15 member 4 (Peptide transporter 4) (Peptide/histidine transporter 1) (hPHT1)
Q9BXN1	Asporin (Periodontal ligament-associated protein 1) (PLAP-1)
Q9GIY3	HLA class II histocompatibility antigen, DRB1-14 beta chain (MHC class II antigen DRB1*14) (DR-14) (DR14)
Q9UGM3	Deleted in malignant brain tumors 1 protein (Glycoprotein 340) (Gp-340) (Hensin) (Salivary agglutinin) (SAG) (Surfactant pulmonary-associated D-binding protein)
Q9UKQ2	Disintegrin and metalloproteinase domain-containing protein 28 (ADAM 28) (EC 3.4.24.-) (Epididymial metalloproteinase-like, disintegrin-like, and cysteine-rich protein II) (eMDC II) (Metalloproteinase-like, disintegrin-like, and cysteine-rich protein L) (MDC-L)
Q9UKU9	Angiopoietin-related protein 2 (Angiopoietin-like protein 2)
O14672	Disintegrin and metalloproteinase domain-containing protein 10 (ADAM 10) (EC 3.4.24.81) (CDw156) (Kuzbanian protein homolog) (Mammalian disintegrin-metalloprotease) (CD antigen CD156c)
P01033	Metalloproteinase inhibitor 1 (Erythroid-potentiating activity) (EPA) (Fibroblast collagenase inhibitor) (Collagenase inhibitor) (Tissue inhibitor of metalloproteinases 1) (TIMP-1)
P02452	Collagen alpha-1(I) chain (Alpha-1 type I collagen)
P02679	Fibrinogen gamma chain
P04066	Tissue alpha-L-fucosidase (EC 3.2.1.51) (Alpha-L-fucosidase I) (Alpha-L-fucoside fucohydrolase 1) (Alpha-L-fucosidase 1)
P04275	von Willebrand factor (vWF) [Cleaved into: von Willebrand antigen 2 (von Willebrand antigen II)]
P05154	Plasma serine protease inhibitor (Acrosomal serine protease inhibitor) (Plasminogen activator inhibitor 3) (PAI-3) (PAI3) (Protein C inhibitor) (PCI) (Serpin A5)
P05543	Thyroxine-binding globulin (Serpin A7) (T4-binding globulin)
P07204	Thrombomodulin (TM) (Fetomodulin) (CD antigen CD141)
P07358	Complement component C8 beta chain (Complement component 8 subunit beta)
P08922	Proto-oncogene tyrosine-protein kinase ROS (EC 2.7.10.1) (Proto-oncogene c-Ros-1)
P19440	Gamma-glutamyltranspeptidase 1 (GGT 1) (EC 2.3.2.2) (Gamma-glutamyltransferase 1) (CD antigen CD224) [Cleaved into: Gamma-glutamyltranspeptidase 1 heavy chain; Gamma-glutamyltranspeptidase 1 light chain]
P23470	Receptor-type tyrosine-protein phosphatase gamma (Protein-tyrosine phosphatase gamma) (R-PTP-gamma) (EC 3.1.3.48)
P26006	Integrin alpha-3 (CD49 antigen-like family member C) (FRP-2) (Galactoprotein B3) (GAPB3) (VLA-3 subunit alpha) (CD antigen CD49c) [Cleaved into: Integrin alpha-3 heavy chain; Integrin alpha-3 light chain]
P28907	ADP-ribosyl cyclase 1 (EC 3.2.2.5) (Cyclic ADP-ribose hydrolase 1) (cADPr hydrolase 1) (T10) (CD antigen CD38)
P35475	Alpha-L-iduronidase (EC 3.2.1.76)
P36269	Gamma-glutamyltransferase 5 (GGT 5) (EC 2.3.2.2) (Gamma-glutamyl transpeptidase-related enzyme) (GGT-rel) (Gamma-glutamyltransferase-like activity 1) (Gamma-glutamyltranspeptidase 5) [Cleaved into: Gamma-glutamyltransferase 5 heavy chain; Gamma-glutamyltransferase 5 light chain]
P43121	Cell surface glycoprotein MUC18 (Cell surface glycoprotein P1H12) (Melanoma cell adhesion molecule) (Melanoma-associated antigen A32) (Melanoma-associated antigen MUC18) (S-endo 1 endothelial-associated antigen) (CD antigen CD146)
P49746	Thrombospondin-3
P50895	Basal cell adhesion molecule (Auberger B antigen) (B-CAM cell surface glycoprotein) (F8/G253 antigen) (Lutheran antigen) (Lutheran blood group glycoprotein) (CD antigen CD239)
P55285	Cadherin-6 (Kidney cadherin) (K-cadherin)
P57087	Junctional adhesion molecule B (JAM-B) (Junctional adhesion molecule 2) (JAM-2) (Vascular endothelial junction-associated molecule) (VE-JAM) (CD antigen CD322)
Q02413	Desmoglein-1 (Cadherin family member 4) (Desmosomal glycoprotein 1) (DG1) (DGI) (Pemphigus foliaceus antigen)
Q14517	Protocadherin Fat 1 (Cadherin family member 7) (Cadherin-related tumor suppressor homolog) (Protein fat homolog)
Q15758	Neutral amino acid transporter B(0) (ATB(0)) (Baboon M7 virus receptor) (RD114/simian type D retrovirus receptor) (Sodium-dependent neutral amino acid transporter type 2) (Solute carrier family 1 member 5)
Q16706	Alpha-mannosidase 2 (EC 3.2.1.114) (Golgi alpha-mannosidase II) (AMan II) (Man II) (Mannosidase alpha class 2A member 1) (Mannosyl-oligosaccharide 1,3-1,6-alpha-mannosidase)
Q32P28	Prolyl 3-hydroxylase 1 (EC 1.14.11.7) (Growth suppressor 1) (Leucine- and proline-enriched proteoglycan 1) (Leprecan-1)
Q5KU26	Collectin-12 (Collectin placenta protein 1) (CL-P1) (hCL-P1) (Nurse cell scavenger receptor 2) (Scavenger receptor class A member 4) (Scavenger receptor with C-type lectin)
Q6UWY5	Olfactomedin-like protein 1
Q6UXD5	Seizure 6-like protein 2
Q6ZU52	Uncharacterized protein KIAA0408
Q8IX19	Mast cell-expressed membrane protein 1
Q8IY17	Neuropathy target esterase (EC 3.1.1.5) (Patatin-like phospholipase domain-containing protein 6)
Q8N1N0	C-type lectin domain family 4 member F (C-type lectin superfamily member 13) (C-type lectin 13)
Q92932	Receptor-type tyrosine-protein phosphatase N2 (R-PTP-N2) (EC 3.1.3.48) (Islet cell autoantigen-related protein) (IAR) (ICAAR) (Phogrin)
Q9HAT2	Sialate O-acetylesterase (EC 3.1.1.53) (H-Lse) (Sialic acid-specific 9-O-acetylesterase)
Q9NWD8	UPF0458 protein C7orf42
Q9NY97	UDP-GlcNAc:betaGal beta-1,3-N-acetylglucosaminyltransferase 2 (BGnT-2) (Beta-1,3-Gn-T2) (Beta-1,3-N-acetylglucosaminyltransferase 2) (Beta3Gn-T2) (EC 2.4.1.-) (Beta-1,3-N-acetylglucosaminyltransferase 1) (BGnT-1) (Beta-1,3-Gn-T1) (Beta3Gn-T1) (Beta-1,3-galactosyltransferase 7) (Beta-1,3-GalTase 7) (Beta3Gal-T7) (Beta3GalT7) (b3Gal-T7) (Beta-3-Gx-T7) (UDP-Gal:beta-GlcNAc beta-1,3-galactosyltransfe…
Q9P2C4	Transmembrane protein 181
Q9UHX3	EGF-like module-containing mucin-like hormone receptor-like 2 (EGF-like module receptor 2) (CD antigen CD312)
Q9UQ84	Exonuclease 1 (hExo1) (EC 3.1.-.-) (Exonuclease I) (hExoI)
A6QL64	Ankyrin repeat domain-containing protein 36A
P01011	Alpha-1-antichymotrypsin (ACT) (Cell growth-inhibiting gene 24/25 protein) (Serpin A3) [Cleaved into: Alpha-1-antichymotrypsin His-Pro-less]
P05106	Integrin beta-3 (Platelet membrane glycoprotein IIIa) (GPIIIa) (CD antigen CD61)
P08727	Keratin, type I cytoskeletal 19 (Cytokeratin-19) (CK-19) (Keratin-19) (K19)
P13987	CD59 glycoprotein (1F5 antigen) (20 kDa homologous restriction factor) (HRF-20) (HRF20) (MAC-inhibitory protein) (MAC-IP) (MEM43 antigen) (Membrane attack complex inhibition factor) (MACIF) (Membrane inhibitor of reactive lysis) (MIRL) (Protectin) (CD antigen CD59)
P20645	Cation-dependent mannose-6-phosphate receptor (CD Man-6-P receptor) (CD-MPR) (46 kDa mannose 6-phosphate receptor) (MPR 46)
P24046	Gamma-aminobutyric acid receptor subunit rho-1 (GABA(A) receptor subunit rho-1) (GABA(C) receptor)
P25445	Tumor necrosis factor receptor superfamily member 6 (Apo-1 antigen) (Apoptosis-mediating surface antigen FAS) (FASLG receptor) (CD antigen CD95)
P25940	Collagen alpha-3(V) chain
P30530	Tyrosine-protein kinase receptor UFO (EC 2.7.10.1) (AXL oncogene)
P39059	Collagen alpha-1(XV) chain [Cleaved into: Endostatin (Endostatin-XV) (Related to endostatin) (Restin)]
P55290	Cadherin-13 (Heart cadherin) (H-cadherin) (P105) (Truncated cadherin) (T-cad) (T-cadherin)
P61011	Signal recognition particle 54 kDa protein (SRP54)
Q08722	Leukocyte surface antigen CD47 (Antigenic surface determinant protein OA3) (Integrin-associated protein) (IAP) (Protein MER6) (CD antigen CD47)
Q13224	Glutamate [NMDA] receptor subunit epsilon-2 (N-methyl D-aspartate receptor subtype 2B) (NMDAR2B) (NR2B) (N-methyl-D-aspartate receptor subunit 3) (NR3) (hNR3)
Q13641	Trophoblast glycoprotein (5T4 oncofetal antigen) (5T4 oncofetal trophoblast glycoprotein) (5T4 oncotrophoblast glycoprotein) (M6P1)
Q7Z4H8	KDEL motif-containing protein 2
Q7Z5L7	Podocan
Q86YW9	Mediator of RNA polymerase II transcription subunit 12-like protein (Mediator complex subunit 12-like protein) (Thyroid hormone receptor-associated-like protein) (Trinucleotide repeat-containing gene 11 protein-like)
Q8N2S1	Latent-transforming growth factor beta-binding protein 4 (LTBP-4)
Q8NES3	Beta-1,3-N-acetylglucosaminyltransferase lunatic fringe (EC 2.4.1.222) (O-fucosylpeptide 3-beta-N-acetylglucosaminyltransferase)
Q8NF91	Nesprin-1 (Enaptin) (Myocyte nuclear envelope protein 1) (Myne-1) (Nuclear envelope spectrin repeat protein 1) (Synaptic nuclear envelope protein 1) (Syne-1)
Q8NHP8	Putative phospholipase B-like 2 (EC 3.1.1.-) (76 kDa protein) (p76) (LAMA-like protein 2) (Lamina ancestor homolog 2) (Phospholipase B domain-containing protein 2) [Cleaved into: Putative phospholipase B-like 2 32 kDa form; Putative phospholipase B-like 2 45 kDa form]
Q96A84	EMI domain-containing protein 1 (Emilin and multimerin domain-containing protein 1) (Emu1)
Q99808	Equilibrative nucleoside transporter 1 (Equilibrative nitrobenzylmercaptopurine riboside-sensitive nucleoside transporter) (Equilibrative NBMPR-sensitive nucleoside transporter) (Nucleoside transporter, es-type) (Solute carrier family 29 member 1)
Q9BQS7	Hephaestin (EC 1.-.-.-)
Q9NZP8	Complement C1r subcomponent-like protein (C1r-LP) (C1r-like protein) (EC 3.4.21.-) (C1r-like serine protease analog protein) (CLSPa)
Q9UGM5	Fetuin-B (16G2) (Fetuin-like protein IRL685) (Gugu)
A6NMD2	Golgin subfamily A member 8J
O00451	GDNF family receptor alpha-2 (GDNF receptor alpha-2) (GDNFR-alpha-2) (GFR-alpha-2) (GDNF receptor beta) (GDNFR-beta) (Neurturin receptor alpha) (NRTNR-alpha) (NTNR-alpha) (RET ligand 2) (TGF-beta-related neurotrophic factor receptor 2)
O14786	Neuropilin-1 (Vascular endothelial cell growth factor 165 receptor) (CD antigen CD304)
O60635	Tetraspanin-1 (Tspan-1) (Tetraspan NET-1) (Tetraspanin TM4-C)
P00751	Complement factor B (EC 3.4.21.47) (C3/C5 convertase) (Glycine-rich beta glycoprotein) (GBG) (PBF2) (Properdin factor B) [Cleaved into: Complement factor B Ba fragment; Complement factor B Bb fragment]
P04004	Vitronectin (S-protein) (Serum-spreading factor) (V75) [Cleaved into: Vitronectin V65 subunit; Vitronectin V10 subunit; Somatomedin-B]
P11912	B-cell antigen receptor complex-associated protein alpha chain (Ig-alpha) (MB-1 membrane glycoprotein) (Membrane-bound immunoglobulin-associated protein) (Surface IgM-associated protein) (CD antigen CD79a)
P16422	Epithelial cell adhesion molecule (Ep-CAM) (Adenocarcinoma-associated antigen) (Cell surface glycoprotein Trop-1) (Epithelial cell surface antigen) (Epithelial glycoprotein) (EGP) (Epithelial glycoprotein 314) (EGP314) (hEGP314) (KS 1/4 antigen) (KSA) (Major gastrointestinal tumor-associated protein GA733-2) (Tumor-associated calcium signal transducer 1) (CD antigen CD326)
P31785	Cytokine receptor common subunit gamma (Interleukin-2 receptor subunit gamma) (IL-2 receptor subunit gamma) (IL-2R subunit gamma) (IL-2RG) (p64) (CD antigen CD132)
P35556	Fibrillin-2
P51784	Ubiquitin carboxyl-terminal hydrolase 11 (EC 3.4.19.12) (Deubiquitinating enzyme 11) (Ubiquitin thiolesterase 11) (Ubiquitin-specific-processing protease 11)
P78536	Disintegrin and metalloproteinase domain-containing protein 17 (ADAM 17) (EC 3.4.24.86) (Snake venom-like protease) (TNF-alpha convertase) (TNF-alpha-converting enzyme) (CD antigen CD156b)
Q15116	Programmed cell death protein 1 (Protein PD-1) (hPD-1) (CD antigen CD279)
Q16880	2-hydroxyacylsphingosine 1-beta-galactosyltransferase (EC 2.4.1.45) (Ceramide UDP-galactosyltransferase) (Cerebroside synthase) (UDP-galactose-ceramide galactosyltransferase)
Q5VV63	Attractin-like protein 1
Q6UW56	Apoptosis-related protein 3 (APR-3) (p18)
Q92859	Neogenin (Immunoglobulin superfamily DCC subclass member 2)
Q969N2	GPI transamidase component PIG-T (Phosphatidylinositol-glycan biosynthesis class T protein)
Q9NRN5	Olfactomedin-like protein 3 (HNOEL-iso) (hOLF44)
Q9NV96	Cell cycle control protein 50A (Transmembrane protein 30A)
Q9Y222	Cyclin-D-binding Myb-like transcription factor 1 (hDMTF1) (Cyclin-D-interacting Myb-like protein 1) (hDMP1)
O60565	Gremlin-1 (Cell proliferation-inducing gene 2 protein) (Cysteine knot superfamily 1, BMP antagonist 1) (DAN domain family member 2) (Down-regulated in Mos-transformed cells protein) (Increased in high glucose protein 2) (IHG-2)
P01023	Alpha-2-macroglobulin (Alpha-2-M) (C3 and PZP-like alpha-2-macroglobulin domain-containing protein 5)
P01906	HLA class II histocompatibility antigen, DQ alpha 2 chain (DX alpha chain) (HLA class II histocompatibility antigen, DQ(6) alpha chain) (HLA-DQA1) (MHC class II DQA2)
P20036	HLA class II histocompatibility antigen, DP alpha 1 chain (DP(W3)) (DP(W4)) (HLA-SB alpha chain) (MHC class II DP3-alpha) (MHC class II DPA1)
P20908	Collagen alpha-1(V) chain
P23142	Fibulin-1 (FIBL-1)
P32926	Desmoglein-3 (130 kDa pemphigus vulgaris antigen) (PVA) (Cadherin family member 6)
P34059	N-acetylgalactosamine-6-sulfatase (EC 3.1.6.4) (Chondroitinsulfatase) (Chondroitinase) (Galactose-6-sulfate sulfatase) (N-acetylgalactosamine-6-sulfate sulfatase) (GalNAc6S sulfatase)
P46059	Solute carrier family 15 member 1 (Intestinal H(+)/peptide cotransporter) (Oligopeptide transporter, small intestine isoform) (Peptide transporter 1)
Q03405	Urokinase plasminogen activator surface receptor (U-PAR) (uPAR) (Monocyte activation antigen Mo3) (CD antigen CD87)
Q12907	Vesicular integral-membrane protein VIP36 (Glycoprotein GP36b) (Lectin mannose-binding 2)
Q13023	A-kinase anchor protein 6 (AKAP-6) (A-kinase anchor protein 100 kDa) (AKAP 100) (Protein kinase A-anchoring protein 6) (PRKA6) (mAKAP)
Q14766	Latent-transforming growth factor beta-binding protein 1 (LTBP-1) (Transforming growth factor beta-1-binding protein 1) (TGF-beta1-BP-1)
Q16819	Meprin A subunit alpha (EC 3.4.24.18) (Endopeptidase-2) (N-benzoyl-L-tyrosyl-P-amino-benzoic acid hydrolase subunit alpha) (PABA peptide hydrolase) (PPH alpha)
Q6UX82	Uncharacterized protein UNQ511/PRO1026
Q96BQ1	Protein FAM3D
Q96JJ7	Protein disulfide-isomerase TMX3 (EC 5.3.4.1) (Thioredoxin domain-containing protein 10) (Thioredoxin-related transmembrane protein 3)
Q9BYF1	Angiotensin-converting enzyme 2 (EC 3.4.17.23) (ACE-related carboxypeptidase) (Angiotensin-converting enzyme homolog) (ACEH) (Metalloprotease MPROT15) [Cleaved into: Processed angiotensin-converting enzyme 2]
Q9H3G5	Probable serine carboxypeptidase CPVL (EC 3.4.16.-) (Carboxypeptidase, vitellogenic-like) (Vitellogenic carboxypeptidase-like protein) (VCP-like protein) (hVLP)
Q9NSY1	BMP-2-inducible protein kinase (BIKe) (EC 2.7.11.1)
Q9ULJ1	Outer dense fiber protein 2-like
Q9Y5Y6	Suppressor of tumorigenicity 14 protein (EC 3.4.21.109) (Matriptase) (Membrane-type serine protease 1) (MT-SP1) (Prostamin) (Serine protease 14) (Serine protease TADG-15) (Tumor-associated differentially-expressed gene 15 protein)
A6NH11	Glycolipid transfer protein domain-containing protein 2
O95302	Peptidyl-prolyl cis-trans isomerase FKBP9 (PPIase FKBP9) (EC 5.2.1.8) (63 kDa FK506-binding protein) (63 kDa FKBP) (FKBP-63) (FK506-binding protein 9) (FKBP-9) (Rotamase)
P01909	HLA class II histocompatibility antigen, DQ alpha 1 chain (DC-1 alpha chain) (DC-alpha) (HLA-DCA) (MHC class II DQA1)
P09486	SPARC (Basement-membrane protein 40) (BM-40) (Osteonectin) (ON) (Secreted protein acidic and rich in cysteine)
P10619	Lysosomal protective protein (EC 3.4.16.5) (Carboxypeptidase C) (Carboxypeptidase L) (Cathepsin A) (Protective protein cathepsin A) (PPCA) (Protective protein for beta-galactosidase) [Cleaved into: Lysosomal protective protein 32 kDa chain; Lysosomal protective protein 20 kDa chain]
P15151	Poliovirus receptor (Nectin-like protein 5) (NECL-5) (CD antigen CD155)
P16144	Integrin beta-4 (GP150) (CD antigen CD104)
P41222	Prostaglandin-H2 D-isomerase (EC 5.3.99.2) (Beta-trace protein) (Cerebrin-28) (Glutathione-independent PGD synthase) (Lipocalin-type prostaglandin-D synthase) (Prostaglandin-D2 synthase) (PGD2 synthase) (PGDS) (PGDS2)
Q02985	Complement factor H-related protein 3 (FHR-3) (DOWN16) (H factor-like protein 3)
Q6ZR08	Dynein heavy chain 12, axonemal (Axonemal beta dynein heavy chain 12) (Axonemal dynein heavy chain 12-like protein) (Axonemal dynein heavy chain 7-like protein) (Ciliary dynein heavy chain 12) (Dynein heavy chain 7-like, axonemal) (Dynein heavy chain domain-containing protein 2)
Q8N0Z9	V-set and immunoglobulin domain-containing protein 10
Q8N6Q3	CD177 antigen (Human neutrophil alloantigen 2a) (HNA-2a) (NB1 glycoprotein) (NB1 GP) (Polycythemia rubra vera protein 1) (PRV-1) (CD antigen CD177)
Q8NBJ5	Procollagen galactosyltransferase 1 (EC 2.4.1.50) (Glycosyltransferase 25 family member 1) (Hydroxylysine galactosyltransferase 1)
Q8NFL0	UDP-GlcNAc:betaGal beta-1,3-N-acetylglucosaminyltransferase 7 (BGnT-7) (Beta-1,3-Gn-T7) (Beta-1,3-N-acetylglucosaminyltransferase 7) (Beta3Gn-T7) (EC 2.4.1.-)
Q8NFQ8	Torsin-1A-interacting protein 2 (Lumenal domain-like LAP1)
Q96AP7	Endothelial cell-selective adhesion molecule
Q9UNW1	Multiple inositol polyphosphate phosphatase 1 (EC 3.1.3.62) (Inositol (1,3,4,5)-tetrakisphosphate 3-phosphatase) (Ins(1,3,4,5)P(4) 3-phosphatase)
Q9Y653	G-protein coupled receptor 56 (Protein TM7XN1)
O43567	E3 ubiquitin-protein ligase RNF13 (EC 6.3.2.-) (RING finger protein 13)
P06870	Kallikrein-1 (EC 3.4.21.35) (Kidney/pancreas/salivary gland kallikrein) (Tissue kallikrein)
P51689	Arylsulfatase D (ASD) (EC 3.1.6.-)
P51690	Arylsulfatase E (ASE) (EC 3.1.6.-)
P54753	Ephrin type-B receptor 3 (EC 2.7.10.1) (EPH-like kinase 2) (EK2) (hEK2) (Tyrosine-protein kinase TYRO6)
Q13332	Receptor-type tyrosine-protein phosphatase S (R-PTP-S) (EC 3.1.3.48) (Receptor-type tyrosine-protein phosphatase sigma) (R-PTP-sigma)
Q13753	Laminin subunit gamma-2 (Cell-scattering factor 140 kDa subunit) (CSF 140 kDa subunit) (Epiligrin subunit gamma) (Kalinin subunit gamma) (Kalinin/nicein/epiligrin 100 kDa subunit) (Ladsin 140 kDa subunit) (Laminin B2t chain) (Laminin-5 subunit gamma) (Large adhesive scatter factor 140 kDa subunit) (Nicein subunit gamma)
Q14624	Inter-alpha-trypsin inhibitor heavy chain H4 (ITI heavy chain H4) (ITI-HC4) (Inter-alpha-inhibitor heavy chain 4) (Inter-alpha-trypsin inhibitor family heavy chain-related protein) (IHRP) (Plasma kallikrein sensitive glycoprotein 120) (Gp120) (PK-120) [Cleaved into: 70 kDa inter-alpha-trypsin inhibitor heavy chain H4; 35 kDa inter-alpha-trypsin inhibitor heavy chain H4]
Q8WVQ1	Soluble calcium-activated nucleotidase 1 (SCAN-1) (EC 3.6.1.6) (Apyrase homolog) (Putative MAPK-activating protein PM09) (Putative NF-kappa-B-activating protein 107)
Q96FM1	Post-GPI attachment to proteins factor 3 (COS16 homolog) (hCOS16) (Gene coamplified with ERBB2 protein) (PER1-like domain-containing protein 1)
Q9UHL4	Dipeptidyl peptidase 2 (EC 3.4.14.2) (Dipeptidyl aminopeptidase II) (Dipeptidyl peptidase 7) (Dipeptidyl peptidase II) (DPP II) (Quiescent cell proline dipeptidase)
O60494	Cubilin (460 kDa receptor) (Intestinal intrinsic factor receptor) (Intrinsic factor-cobalamin receptor) (Intrinsic factor-vitamin B12 receptor)
P02787	Serotransferrin (Transferrin) (Beta-1 metal-binding globulin) (Siderophilin)
P04220	Ig mu heavy chain disease protein (BOT)
P13686	Tartrate-resistant acid phosphatase type 5 (TR-AP) (EC 3.1.3.2) (Tartrate-resistant acid ATPase) (TrATPase) (Type 5 acid phosphatase)
P15088	Mast cell carboxypeptidase A (MC-CPA) (EC 3.4.17.1) (Carboxypeptidase A3)
Q14623	Indian hedgehog protein (IHH) (HHG-2) [Cleaved into: Indian hedgehog protein N-product; Indian hedgehog protein C-product]
Q5TB80	Protein QN1 homolog
Q5VW38	Protein GPR107 (Lung seven transmembrane receptor 1)
Q7Z7H5	Transmembrane emp24 domain-containing protein 4 (Endoplasmic reticulum stress-response protein 25) (ERS25) (Putative NF-kappa-B-activating protein 156)
Q96JQ0	Protocadherin-16 (Cadherin-19) (Cadherin-25) (Fibroblast cadherin-1) (Protein dachsous homolog 1)
Q96PD5	N-acetylmuramoyl-L-alanine amidase (EC 3.5.1.28) (Peptidoglycan recognition protein 2) (Peptidoglycan recognition protein long) (PGRP-L)
Q9BVK6	Transmembrane emp24 domain-containing protein 9 (Glycoprotein 25L2)
Q9C0H2	Protein tweety homolog 3 (hTTY3)
Q9H7M9	Platelet receptor Gi24
Q9H8L6	Multimerin-2 (EMILIN-3) (Elastin microfibril interface located protein 3) (Elastin microfibril interfacer 3) (EndoGlyx-1 p125/p140 subunit)
Q9UIQ6	Leucyl-cystinyl aminopeptidase (Cystinyl aminopeptidase) (EC 3.4.11.3) (Insulin-regulated membrane aminopeptidase) (Insulin-responsive aminopeptidase) (IRAP) (Oxytocinase) (OTase) (Placental leucine aminopeptidase) (P-LAP) [Cleaved into: Leucyl-cystinyl aminopeptidase, pregnancy serum form]
P10645	Chromogranin-A (CgA) (Pituitary secretory protein I) (SP-I) [Cleaved into: Vasostatin-1 (Vasostatin I); Vasostatin-2 (Vasostatin II); EA-92; ES-43; Pancreastatin; SS-18; WA-8; WE-14; LF-19; AL-11; GV-19; GR-44; ER-37]
P27701	CD82 antigen (C33 antigen) (IA4) (Inducible membrane protein R2) (Metastasis suppressor Kangai-1) (Suppressor of tumorigenicity 6 protein) (Tetraspanin-27) (Tspan-27) (CD antigen CD82)
P36955	Pigment epithelium-derived factor (PEDF) (Cell proliferation-inducing gene 35 protein) (EPC-1) (Serpin F1)
Q08AG5	Zinc finger protein 844
Q15293	Reticulocalbin-1
Q3ZCQ3	Membrane protein FAM174B
Q969P0	Immunoglobulin superfamily member 8 (IgSF8) (CD81 partner 3) (Glu-Trp-Ile EWI motif-containing protein 2) (EWI-2) (Keratinocytes-associated transmembrane protein 4) (KCT-4) (LIR-D1) (CD antigen CD316)
Q9BT09	Protein canopy homolog 3 (CTG repeat protein 4a) (Expanded repeat-domain protein CAG/CTG 5) (Protein associated with TLR4) (Trinucleotide repeat-containing gene 5 protein)
Q9H3R2	Mucin-13 (MUC-13) (Down-regulated in colon cancer 1)
P00734	Prothrombin (EC 3.4.21.5) (Coagulation factor II) [Cleaved into: Activation peptide fragment 1; Activation peptide fragment 2; Thrombin light chain; Thrombin heavy chain]
P24071	Immunoglobulin alpha Fc receptor (IgA Fc receptor) (CD antigen CD89)
P54709	Sodium/potassium-transporting ATPase subunit beta-3 (Sodium/potassium-dependent ATPase subunit beta-3) (ATPB-3) (CD antigen CD298)
P55011	Solute carrier family 12 member 2 (Basolateral Na-K-Cl symporter) (Bumetanide-sensitive sodium-(potassium)-chloride cotransporter 1)
Q8IZA0	Dyslexia-associated protein KIAA0319-like protein
Q8N468	Major facilitator superfamily domain-containing protein 4
O00461	Golgi integral membrane protein 4 (Golgi integral membrane protein, cis) (GIMPc) (Golgi phosphoprotein 4) (Golgi-localized phosphoprotein of 130 kDa) (Golgi phosphoprotein of 130 kDa)
P00736	Complement C1r subcomponent (EC 3.4.21.41) (Complement component 1 subcomponent r) [Cleaved into: Complement C1r subcomponent heavy chain; Complement C1r subcomponent light chain]
Q2TV78	Putative macrophage-stimulating protein MSTP9 (Brain rescue factor 1) (BRF-1) (Hepatocyte growth factor-like protein homolog)
Q8WWI5	Choline transporter-like protein 1 (CDw92) (Solute carrier family 44 member 1) (CD antigen CD92)
Q9BXX0	EMILIN-2 (Elastin microfibril interface-located protein 2) (Elastin microfibril interfacer 2) (Protein FOAP-10)
P01891	HLA class I histocompatibility antigen, A-68 alpha chain (Aw-68) (HLA class I histocompatibility antigen, A-28 alpha chain) (MHC class I antigen A*68)
P03989	HLA class I histocompatibility antigen, B-27 alpha chain (MHC class I antigen B*27)
P04843	Dolichyl-diphosphooligosaccharide--protein glycosyltransferase subunit 1 (EC 2.4.1.119) (Dolichyl-diphosphooligosaccharide--protein glycosyltransferase 67 kDa subunit) (Ribophorin I) (RPN-I) (Ribophorin-1)
P05534	HLA class I histocompatibility antigen, A-24 alpha chain (Aw-24) (HLA class I histocompatibility antigen, A-9 alpha chain) (MHC class I antigen A*24)
P16870	Carboxypeptidase E (CPE) (EC 3.4.17.10) (Carboxypeptidase H) (CPH) (Enkephalin convertase) (Prohormone-processing carboxypeptidase)
P18465	HLA class I histocompatibility antigen, B-57 alpha chain (Bw-57) (MHC class I antigen B*57)
P30498	HLA class I histocompatibility antigen, B-78 alpha chain (MHC class I antigen B*78)
P43307	Translocon-associated protein subunit alpha (TRAP-alpha) (Signal sequence receptor subunit alpha) (SSR-alpha)
Q04900	Sialomucin core protein 24 (MUC-24) (Endolyn) (Multi-glycosylated core protein 24) (MGC-24) (MGC-24v) (CD antigen CD164)
Q29940	HLA class I histocompatibility antigen, B-59 alpha chain (MHC class I antigen B*59)
Q4ZIN3	Membralin
Q92791	Synaptonemal complex protein SC65 (Leprecan-like protein 4) (Nucleolar autoantigen No55)
Q9NYU2	UDP-glucose:glycoprotein glucosyltransferase 1 (UGT1) (hUGT1) (EC 2.4.1.-) (UDP--Glc:glycoprotein glucosyltransferase) (UDP-glucose ceramide glucosyltransferase-like 1)
P16188	HLA class I histocompatibility antigen, A-30 alpha chain (MHC class I antigen A*30)
P30455	HLA class I histocompatibility antigen, A-36 alpha chain (Aw-36) (MHC class I antigen A*36)
P30479	HLA class I histocompatibility antigen, B-41 alpha chain (Bw-41) (MHC class I antigen B*41)
P30495	HLA class I histocompatibility antigen, B-56 alpha chain (Bw-22) (Bw-56) (MHC class I antigen B*56)
P30499	HLA class I histocompatibility antigen, Cw-1 alpha chain (MHC class I antigen Cw*1)
P98095	Fibulin-2 (FIBL-2)
Q29963	HLA class I histocompatibility antigen, Cw-6 alpha chain (MHC class I antigen Cw*6)
Q31610	HLA class I histocompatibility antigen, B-81 alpha chain (B'DT) (MHC class I antigen B*81)
Q9Y2W3	Proton-associated sugar transporter A (PAST-A) (Deleted in neuroblastoma 5 protein) (DNb-5) (Solute carrier family 45 member 1)
P01137	Transforming growth factor beta-1 (TGF-beta-1) [Cleaved into: Latency-associated peptide (LAP)]
Q10571	Probable tumor suppressor protein MN1
Q10589	Bone marrow stromal antigen 2 (BST-2) (HM1.24 antigen) (Tetherin) (CD antigen CD317)
P02745	Complement C1q subcomponent subunit A
P20231	Tryptase beta-2 (Tryptase-2) (EC 3.4.21.59) (Tryptase II)
Q14508	WAP four-disulfide core domain protein 2 (Epididymal secretory protein E4) (Major epididymis-specific protein E4) (Putative protease inhibitor WAP5)
P19256	Lymphocyte function-associated antigen 3 (Ag3) (Surface glycoprotein LFA-3) (CD antigen CD58)
Q5R3F8	Leucine-rich repeat and fibronectin type-III domain-containing protein 6 (Extracellular leucine-rich repeat and fibronectin type III domain-containing protein 2) (Leucine-rich repeat-containing protein 62)
Q6UVK1	Chondroitin sulfate proteoglycan 4 (Chondroitin sulfate proteoglycan NG2) (Melanoma chondroitin sulfate proteoglycan) (Melanoma-associated chondroitin sulfate proteoglycan)
Q8N7Z5	Ankyrin repeat domain-containing protein 31
P48509	CD151 antigen (GP27) (Membrane glycoprotein SFA-1) (Platelet-endothelial tetraspan antigen 3) (PETA-3) (Tetraspanin-24) (Tspan-24) (CD antigen CD151)
P51688	N-sulphoglucosamine sulphohydrolase (EC 3.10.1.1) (Sulfoglucosamine sulfamidase) (Sulphamidase)
Q86UX2	Inter-alpha-trypsin inhibitor heavy chain H5 (ITI heavy chain H5) (ITI-HC5) (Inter-alpha-inhibitor heavy chain 5)
Q9Y624	Junctional adhesion molecule A (JAM-A) (Junctional adhesion molecule 1) (JAM-1) (Platelet F11 receptor) (Platelet adhesion molecule 1) (PAM-1) (CD antigen CD321)
P07686	Beta-hexosaminidase subunit beta (EC 3.2.1.52) (Beta-N-acetylhexosaminidase subunit beta) (Hexosaminidase subunit B) (Cervical cancer proto-oncogene 7 protein) (HCC-7) (N-acetyl-beta-glucosaminidase subunit beta) [Cleaved into: Beta-hexosaminidase subunit beta chain B; Beta-hexosaminidase subunit beta chain A]

## Sheet: peptide level
Accession	Protein name	Peptide sequence
O00469	Procollagen-lysine,2-oxoglutarate 5-dioxygenase 2 (EC 1.14.11.4) (Lysyl hydroxylase 2) (LH2)	YFN[115]YTVK
P05156	Complement factor I (EC 3.4.21.45) (C3B/C4B inactivator) [Cleaved into: Complement factor I heavy chain; Complement factor I light chain]	LISN[115]CSK
P06731	Carcinoembryonic antigen-related cell adhesion molecule 5 (Carcinoembryonic antigen) (CEA) (Meconium antigen 100) (CD antigen CD66e)	TLFN[115]VTR
P07942	Laminin subunit beta-1 (Laminin B1 chain) (Laminin-1 subunit beta) (Laminin-10 subunit beta) (Laminin-12 subunit beta) (Laminin-2 subunit beta) (Laminin-6 subunit beta) (Laminin-8 subunit beta)	GTN[115]YTVR
P11279	Lysosome-associated membrane glycoprotein 1 (LAMP-1) (Lysosome-associated membrane protein 1) (CD107 antigen-like family member A) (CD antigen CD107a)	DN[115]TTVTR
P98160	Basement membrane-specific heparan sulfate proteoglycan core protein (HSPG) (Perlecan) (PLC) [Cleaved into: Endorepellin; LG3 peptide]	ALVN[115]FTR
Q9NZJ4	Sacsin (DnaJ homolog subfamily C member 29) (DNAJC29)	WN[115]TTFMR
Q9NZJ4	Sacsin (DnaJ homolog subfamily C member 29) (DNAJC29)	WN[115]TTFM[147]R
O00754	Lysosomal alpha-mannosidase (Laman) (EC 3.2.1.24) (Lysosomal acid alpha-mannosidase) (Mannosidase alpha class 2B member 1) (Mannosidase alpha-B) [Cleaved into: Lysosomal alpha-mannosidase A peptide; Lysosomal alpha-mannosidase B peptide; Lysosomal alpha-mannosidase C peptide; Lysosomal alpha-mannosidase D peptide; Lysosomal alpha-mannosidase E peptide]	AN[115]LTWSVK
O15031	Plexin-B2 (MM1)	ALSN[115]ISLR
O60449	Lymphocyte antigen 75 (Ly-75) (C-type lectin domain family 13 member B) (DEC-205) (gp200-MR6) (CD antigen CD205)	YN[115]VSSLEK
O60603	Toll-like receptor 2 (Toll/interleukin-1 receptor-like protein 4) (CD antigen CD282)	YLN[115]LSSTR
O94911	ATP-binding cassette sub-family A member 8	VDTFN[115]ESR
P00738	Haptoglobin [Cleaved into: Haptoglobin alpha chain; Haptoglobin beta chain]	HSEN[115]ATAK
P01877	Ig alpha-2 chain C region	PLTAN[115]ITK
P02750	Leucine-rich alpha-2-glycoprotein (LRG)	M[147]FSQN[115]DTR
P04216	Thy-1 membrane glycoprotein (CDw90) (Thy-1 antigen) (CD antigen CD90)	SRTN[115]FTSK
P05155	Plasma protease C1 inhibitor (C1 Inh) (C1Inh) (C1 esterase inhibitor) (C1-inhibiting factor) (Serpin G1)	DTFVN[115]ASR
P05546	Heparin cofactor 2 (Heparin cofactor II) (HC-II) (Protease inhibitor leuserpin-2) (HLS2) (Serpin D1)	DFVN[115]ASSK
P06731	Carcinoembryonic antigen-related cell adhesion molecule 5 (Carcinoembryonic antigen) (CEA) (Meconium antigen 100) (CD antigen CD66e)	SPLN[115]TSYR
P07339	Cathepsin D (EC 3.4.23.5) [Cleaved into: Cathepsin D light chain; Cathepsin D heavy chain]	LSYLN[115]VTR
P07602	Proactivator polypeptide [Cleaved into: Saposin-A (Protein A); Saposin-B-Val; Saposin-B (Cerebroside sulfate activator) (CSAct) (Dispersin) (Sphingolipid activator protein 1) (SAP-1) (Sulfatide/GM1 activator); Saposin-C (A1 activator) (Co-beta-glucosidase) (Glucosylceramidase activator) (Sphingolipid activator protein 2) (SAP-2); Saposin-D (Component C) (Protein C)]	NLEKN[115]STK
P07602	Proactivator polypeptide [Cleaved into: Saposin-A (Protein A); Saposin-B-Val; Saposin-B (Cerebroside sulfate activator) (CSAct) (Dispersin) (Sphingolipid activator protein 1) (SAP-1) (Sulfatide/GM1 activator); Saposin-C (A1 activator) (Co-beta-glucosidase) (Glucosylceramidase activator) (Sphingolipid activator protein 2) (SAP-2); Saposin-D (Component C) (Protein C)]	N[115]LEKN[115]STK
P08246	Neutrophil elastase (EC 3.4.21.37) (Bone marrow serine protease) (Elastase-2) (Human leukocyte elastase) (HLE) (Medullasin) (PMN elastase)	LGAHN[115]LSR
P08575	Receptor-type tyrosine-protein phosphatase C (EC 3.1.3.48) (Leukocyte common antigen) (L-CA) (T200) (CD antigen CD45)	KN[115]SSEGNK
P10646	Tissue factor pathway inhibitor (TFPI) (Extrinsic pathway inhibitor) (EPI) (Lipoprotein-associated coagulation inhibitor) (LACI)	YFYNN[115]QTK
P10909	Clusterin (Aging-associated gene 4 protein) (Apolipoprotein J) (Apo-J) (Complement cytolysis inhibitor) (CLI) (Complement-associated protein SP-40,40) (Ku70-binding protein 1) (NA1/NA2) (Testosterone-repressed prostate message 2) (TRPM-2) [Cleaved into: Clusterin beta chain (ApoJalpha) (Complement cytolysis inhibitor a chain); Clusterin alpha chain (ApoJbeta) (Complement cytolysis inhibitor b cha…	EDALN[115]ETR
P10909	Clusterin (Aging-associated gene 4 protein) (Apolipoprotein J) (Apo-J) (Complement cytolysis inhibitor) (CLI) (Complement-associated protein SP-40,40) (Ku70-binding protein 1) (NA1/NA2) (Testosterone-repressed prostate message 2) (TRPM-2) [Cleaved into: Clusterin beta chain (ApoJalpha) (Complement cytolysis inhibitor a chain); Clusterin alpha chain (ApoJbeta) (Complement cytolysis inhibitor b cha…	HN[115]STGCLR
P11279	Lysosome-associated membrane glycoprotein 1 (LAMP-1) (Lysosome-associated membrane protein 1) (CD107 antigen-like family member A) (CD antigen CD107a)	KDN[115]TTVTR
P13473	Lysosome-associated membrane glycoprotein 2 (LAMP-2) (Lysosome-associated membrane protein 2) (CD107 antigen-like family member B) (CD antigen CD107b)	WQM[147]N[115]FTVR
P13473	Lysosome-associated membrane glycoprotein 2 (LAMP-2) (Lysosome-associated membrane protein 2) (CD107 antigen-like family member B) (CD antigen CD107b)	PFN[115]VTQGK
P15586	N-acetylglucosamine-6-sulfatase (EC 3.1.6.14) (Glucosamine-6-sulfatase) (G6S)	GASN[115]LTWR
P16233	Pancreatic triacylglycerol lipase (PL) (PTL) (Pancreatic lipase) (EC 3.1.1.21) (EC 3.1.1.3)	RTN[115]GTIGR
P20774	Mimecan (Osteoglycin) (Osteoinductive factor) (OIF)	AN[115]DTSYIR
P24043	Laminin subunit alpha-2 (Laminin M chain) (Laminin-12 subunit alpha) (Laminin-2 subunit alpha) (Laminin-4 subunit alpha) (Merosin heavy chain)	RN[115]LSLNIR
P24821	Tenascin (TN) (Cytotactin) (GMEM) (GP 150-225) (Glioma-associated-extracellular matrix antigen) (Hexabrachion) (JI) (Myotendinous antigen) (Neuronectin) (Tenascin-C) (TN-C)	N[115]TTSYVLR
P30825	High affinity cationic amino acid transporter 1 (CAT-1) (CAT1) (Ecotropic retroviral leukemia receptor homolog) (Ecotropic retrovirus receptor homolog) (ERR) (Solute carrier family 7 member 1) (System Y+ basic amino acid transporter)	LCLNN[115]DTK
P32004	Neural cell adhesion molecule L1 (N-CAM-L1) (NCAM-L1) (CD antigen CD171)	GYN[115]VTYWR
P49961	Ectonucleoside triphosphate diphosphohydrolase 1 (NTPDase 1) (EC 3.6.1.5) (Ecto-ATP diphosphohydrolase 1) (Ecto-ATPDase 1) (Ecto-ATPase 1) (Ecto-apyrase) (Lymphoid cell activation antigen) (CD antigen CD39)	FLN[115]LTSEK
P50897	Palmitoyl-protein thioesterase 1 (PPT-1) (EC 3.1.2.22) (Palmitoyl-protein hydrolase 1)	GIN[115]ESYKK
P55268	Laminin subunit beta-2 (Laminin B1s chain) (Laminin-11 subunit beta) (Laminin-14 subunit beta) (Laminin-15 subunit beta) (Laminin-3 subunit beta) (Laminin-4 subunit beta) (Laminin-7 subunit beta) (Laminin-9 subunit beta) (S-laminin subunit beta) (S-LAM beta)	LALN[115]LTLR
Q02487	Desmocollin-2 (Cadherin family member 2) (Desmocollin-3) (Desmosomal glycoprotein II) (Desmosomal glycoprotein III)	AIN[115]DTAAR
Q02809	Procollagen-lysine,2-oxoglutarate 5-dioxygenase 1 (EC 1.14.11.4) (Lysyl hydroxylase 1) (LH1)	YIHQN[115]YTK
Q06828	Fibromodulin (FM) (Collagen-binding 59 kDa protein) (Keratan sulfate proteoglycan fibromodulin) (KSPG fibromodulin)	LDHNN[115]LTR
Q07954	Prolow-density lipoprotein receptor-related protein 1 (LRP-1) (Alpha-2-macroglobulin receptor) (A2MR) (Apolipoprotein E receptor) (APOER) (CD antigen CD91) [Cleaved into: Low-density lipoprotein receptor-related protein 1 85 kDa subunit (LRP-85); Low-density lipoprotein receptor-related protein 1 515 kDa subunit (LRP-515); Low-density lipoprotein receptor-related protein 1 intracellular domain (L…	ELQGN[115]CSR
Q12864	Cadherin-17 (Intestinal peptide-associated transporter HPT-1) (Liver-intestine cadherin) (LI-cadherin)	YN[115]ASSFAK
Q13449	Limbic system-associated membrane protein (LSAMP) (IgLON family member 3)	GTDN[115]ITVR
Q13740	CD166 antigen (Activated leukocyte cell adhesion molecule) (CD antigen CD166)	RN[115]ATGDYK
Q14982	Opioid-binding protein/cell adhesion molecule (OBCAM) (OPCML) (Opioid-binding cell adhesion molecule) (IgLON family member 1)	AM[147]DN[115]VTVR
Q16853	Membrane primary amine oxidase (EC 1.4.3.21) (Copper amine oxidase) (HPAO) (Semicarbazide-sensitive amine oxidase) (SSAO) (Vascular adhesion protein 1) (VAP-1)	PQN[115]SSM[147]AR
Q5JTV8	Torsin-1A-interacting protein 1	HLN[115]SSHPR
Q6P4E1	Protein CASC4 (Cancer susceptibility candidate gene 4 protein)	KN[115]NTYLVK
Q6UX06	Olfactomedin-4 (OLM4) (Antiapoptotic protein GW112) (G-CSF-stimulated clone 1 protein) (hGC-1) (hOLfD)	KLLN[115]LTVR
Q8IWU5	Extracellular sulfatase Sulf-2 (hSulf-2) (EC 3.1.6.-)	FYN[115]YTLCR
Q8IWU6	Extracellular sulfatase Sulf-1 (hSulf-1) (EC 3.1.6.-)	FYN[115]YTVCR
Q8NBN3	Transmembrane protein 87A	QN[115]CSELFK
Q92673	Sortilin-related receptor (Low-density lipoprotein receptor relative with 11 ligand-binding repeats) (LDLR relative with 11 ligand-binding repeats) (LR11) (SorLA-1) (Sorting protein-related receptor containing LDLR class A repeats) (SorLA)	EKHFN[115]ESR
Q92823	Neuronal cell adhesion molecule (Nr-CAM) (Neuronal surface protein Bravo) (hBravo) (NgCAM-related cell adhesion molecule) (Ng-CAM-related)	KEIVN[115]GSR
Q92896	Golgi apparatus protein 1 (CFR-1) (Cysteine-rich fibroblast growth factor receptor) (E-selectin ligand 1) (ESL-1) (Golgi sialoglycoprotein MG-160)	LN[115]LTTDPK
Q969V3	Nicalin (Nicastrin-like protein)	VIYN[115]LTEK
Q9HBB8	Cadherin-related family member 5 (Mu-protocadherin) (Mucin and cadherin-like protein)	ITN[115]HSHFR
Q9NXH8	Torsin family protein C9orf167	FVLQN[115]ASR
Q9UKX5	Integrin alpha-11	YN[115]ATM[147]DER
Q9Y639	Neuroplastin (Stromal cell-derived receptor 1) (SDR-1)	AN[115]ATIEVK
A6NMZ7	Collagen alpha-6(VI) chain	AEFN[115]LTTYR
O00469	Procollagen-lysine,2-oxoglutarate 5-dioxygenase 2 (EC 1.14.11.4) (Lysyl hydroxylase 2) (LH2)	YN[115]CSIESPR
O00533	Neural cell adhesion molecule L1-like protein (Close homolog of L1) [Cleaved into: Processed neural cell adhesion molecule L1-like protein]	PSN[115]NSGTFR
O15455	Toll-like receptor 3 (CD antigen CD283)	RLPAAN[115]FTR
O75882	Attractin (DPPT-L) (Mahogany homolog)	GICN[115]SSDVR
P00450	Ceruloplasmin (EC 1.16.3.1) (Ferroxidase)	PDN[115]TTDFQR
P00738	Haptoglobin [Cleaved into: Haptoglobin alpha chain; Haptoglobin beta chain]	N[115]HSEN[115]ATAK
P01008	Antithrombin-III (ATIII) (Serpin C1)	WVSN[115]KTEGR
P01833	Polymeric immunoglobulin receptor (PIgR) (Poly-Ig receptor) (Hepatocellular carcinoma-associated protein TB6) [Cleaved into: Secretory component]	GPGLLN[115]DTK
P01857	Ig gamma-1 chain C region	EEQYN[115]STYR
P01859	Ig gamma-2 chain C region	EEQFN[115]STFR
P01860	Ig gamma-3 chain C region (HDC) (Heavy chain disease protein)	EEQYN[115]STFR
P01861	Ig gamma-4 chain C region	EEQFN[115]STYR
P01877	Ig alpha-2 chain C region	TPLTAN[115]ITK
P01903	HLA class II histocompatibility antigen, DR alpha chain (MHC class II antigen DRA)	PVVN[115]VTWLR
P05090	Apolipoprotein D (Apo-D) (ApoD)	PVN[115]LTEPAK
P05164	Myeloperoxidase (MPO) (EC 1.11.1.7) [Cleaved into: 89 kDa myeloperoxidase; 84 kDa myeloperoxidase; Myeloperoxidase light chain; Myeloperoxidase heavy chain]	SYN[115]DSVDPR
P05362	Intercellular adhesion molecule 1 (ICAM-1) (Major group rhinovirus receptor) (CD antigen CD54)	AN[115]LTVVLLR
P06213	Insulin receptor (IR) (EC 2.7.10.1) (CD antigen CD220) [Cleaved into: Insulin receptor subunit alpha; Insulin receptor subunit beta]	HN[115]LTITQGK
P06731	Carcinoembryonic antigen-related cell adhesion molecule 5 (Carcinoembryonic antigen) (CEA) (Meconium antigen 100) (CD antigen CD66e)	TLTLFN[115]VTR
P07602	Proactivator polypeptide [Cleaved into: Saposin-A (Protein A); Saposin-B-Val; Saposin-B (Cerebroside sulfate activator) (CSAct) (Dispersin) (Sphingolipid activator protein 1) (SAP-1) (Sulfatide/GM1 activator); Saposin-C (A1 activator) (Co-beta-glucosidase) (Glucosylceramidase activator) (Sphingolipid activator protein 2) (SAP-2); Saposin-D (Component C) (Protein C)]	LIDN[115]N[115]KTEK
P07602	Proactivator polypeptide [Cleaved into: Saposin-A (Protein A); Saposin-B-Val; Saposin-B (Cerebroside sulfate activator) (CSAct) (Dispersin) (Sphingolipid activator protein 1) (SAP-1) (Sulfatide/GM1 activator); Saposin-C (A1 activator) (Co-beta-glucosidase) (Glucosylceramidase activator) (Sphingolipid activator protein 2) (SAP-2); Saposin-D (Component C) (Protein C)]	LIDNN[115]KTEK
P08246	Neutrophil elastase (EC 3.4.21.37) (Bone marrow serine protease) (Elastase-2) (Human leukocyte elastase) (HLE) (Medullasin) (PMN elastase)	VLGAHN[115]LSR
P08294	Extracellular superoxide dismutase [Cu-Zn] (EC-SOD) (EC 1.15.1.1)	PTEPN[115]SSSR
P08962	CD63 antigen (Granulophysin) (Lysosomal-associated membrane protein 3) (LAMP-3) (Melanoma-associated antigen ME491) (OMA81H) (Ocular melanoma-associated antigen) (Tetraspanin-30) (Tspan-30) (CD antigen CD63)	N[115]HTASILDR
P10909	Clusterin (Aging-associated gene 4 protein) (Apolipoprotein J) (Apo-J) (Complement cytolysis inhibitor) (CLI) (Complement-associated protein SP-40,40) (Ku70-binding protein 1) (NA1/NA2) (Testosterone-repressed prostate message 2) (TRPM-2) [Cleaved into: Clusterin beta chain (ApoJalpha) (Complement cytolysis inhibitor a chain); Clusterin alpha chain (ApoJbeta) (Complement cytolysis inhibitor b cha…	KEDALN[115]ETR
P10915	Hyaluronan and proteoglycan link protein 1 (Cartilage-linking protein 1) (Cartilage-link protein) (Proteoglycan link protein)	GGN[115]VTLPCK
P11047	Laminin subunit gamma-1 (Laminin B2 chain) (Laminin-1 subunit gamma) (Laminin-10 subunit gamma) (Laminin-11 subunit gamma) (Laminin-2 subunit gamma) (Laminin-3 subunit gamma) (Laminin-4 subunit gamma) (Laminin-6 subunit gamma) (Laminin-7 subunit gamma) (Laminin-8 subunit gamma) (Laminin-9 subunit gamma) (S-laminin subunit gamma) (S-LAM gamma)	LLN[115]N[115]LTSIK
P11047	Laminin subunit gamma-1 (Laminin B2 chain) (Laminin-1 subunit gamma) (Laminin-10 subunit gamma) (Laminin-11 subunit gamma) (Laminin-2 subunit gamma) (Laminin-3 subunit gamma) (Laminin-4 subunit gamma) (Laminin-6 subunit gamma) (Laminin-7 subunit gamma) (Laminin-8 subunit gamma) (Laminin-9 subunit gamma) (S-laminin subunit gamma) (S-LAM gamma)	LLNN[115]LTSIK
P11117	Lysosomal acid phosphatase (LAP) (EC 3.1.3.2)	YEQLQN[115]ETR
P11166	Solute carrier family 2, facilitated glucose transporter member 1 (Glucose transporter type 1, erythrocyte/brain) (GLUT-1) (HepG2 glucose transporter)	FYN[115]QTWVHR
P11279	Lysosome-associated membrane glycoprotein 1 (LAMP-1) (Lysosome-associated membrane protein 1) (CD107 antigen-like family member A) (CD antigen CD107a)	HTLTLN[115]FTR
P13473	Lysosome-associated membrane glycoprotein 2 (LAMP-2) (Lysosome-associated membrane protein 2) (CD107 antigen-like family member B) (CD antigen CD107b)	YETTN[115]KTYK
P13726	Tissue factor (TF) (Coagulation factor III) (Thromboplastin) (CD antigen CD142)	RN[115]NTFLSLR
P13726	Tissue factor (TF) (Coagulation factor III) (Thromboplastin) (CD antigen CD142)	VN[115]VTVEDER
P15144	Aminopeptidase N (AP-N) (hAPN) (EC 3.4.11.2) (Alanyl aminopeptidase) (Aminopeptidase M) (AP-M) (Microsomal aminopeptidase) (Myeloid plasma membrane glycoprotein CD13) (gp150) (CD antigen CD13)	FN[115]ITLIHPK
P16284	Platelet endothelial cell adhesion molecule (PECAM-1) (EndoCAM) (GPIIA') (PECA1) (CD antigen CD31)	VN[115]CSVPEEK
P16444	Dipeptidase 1 (EC 3.4.13.19) (Dehydropeptidase-I) (Microsomal dipeptidase) (Renal dipeptidase) (hRDP)	RN[115]WTEAEVK
P19652	Alpha-1-acid glycoprotein 2 (AGP 2) (Orosomucoid-2) (OMD 2)	PITN[115]ATLDR
P19827	Inter-alpha-trypsin inhibitor heavy chain H1 (ITI heavy chain H1) (ITI-HC1) (Inter-alpha-inhibitor heavy chain 1) (Inter-alpha-trypsin inhibitor complex component III) (Serum-derived hyaluronan-associated protein) (SHAP)	PQN[115]LTNM[147]NK
P20851	C4b-binding protein beta chain	KTLFCN[115]ASK
P21810	Biglycan (Bone/cartilage proteoglycan I) (PG-S1)	YLHSNN[115]ITK
P31997	Carcinoembryonic antigen-related cell adhesion molecule 8 (CD67 antigen) (Carcinoembryonic antigen CGM6) (Non-specific cross-reacting antigen NCA-95) (CD antigen CD66b)	LFIPN[115]ITTK
P35555	Fibrillin-1	PAVN[115]TSEYK
P35555	Fibrillin-1	DACGN[115]GTCR
P35613	Basigin (5F7) (Collagenase stimulatory factor) (Extracellular matrix metalloproteinase inducer) (EMMPRIN) (Leukocyte activation antigen M6) (OK blood group antigen) (Tumor cell-derived collagenase stimulatory factor) (TCSF) (CD antigen CD147)	ALMN[115]GSESR
P35613	Basigin (5F7) (Collagenase stimulatory factor) (Extracellular matrix metalloproteinase inducer) (EMMPRIN) (Leukocyte activation antigen M6) (OK blood group antigen) (Tumor cell-derived collagenase stimulatory factor) (TCSF) (CD antigen CD147)	ALM[147]N[115]GSESR
P43251	Biotinidase (Biotinase) (EC 3.5.1.12)	FN[115]DTEVLQR
P43652	Afamin (Alpha-albumin) (Alpha-Alb)	HN[115]FSHCCSK
P49961	Ectonucleoside triphosphate diphosphohydrolase 1 (NTPDase 1) (EC 3.6.1.5) (Ecto-ATP diphosphohydrolase 1) (Ecto-ATPDase 1) (Ecto-ATPase 1) (Ecto-apyrase) (Lymphoid cell activation antigen) (CD antigen CD39)	VVN[115]VSDLYK
P51993	Alpha-(1,3)-fucosyltransferase (EC 2.4.1.65) (Fucosyltransferase 6) (Fucosyltransferase VI) (Fuc-TVI) (FucT-VI) (Galactoside 3-L-fucosyltransferase)	YFN[115]LTM[147]SYR
P54289	Voltage-dependent calcium channel subunit alpha-2/delta-1 (Voltage-gated calcium channel subunit alpha-2/delta-1) [Cleaved into: Voltage-dependent calcium channel subunit alpha-2-1; Voltage-dependent calcium channel subunit delta-1]	DAVNN[115]ITAK
P55083	Microfibril-associated glycoprotein 4	FN[115]GSVSFFR
P55268	Laminin subunit beta-2 (Laminin B1s chain) (Laminin-11 subunit beta) (Laminin-14 subunit beta) (Laminin-15 subunit beta) (Laminin-3 subunit beta) (Laminin-4 subunit beta) (Laminin-7 subunit beta) (Laminin-9 subunit beta) (S-laminin subunit beta) (S-LAM beta)	ALDKAN[115]ASR
P80188	Neutrophil gelatinase-associated lipocalin (NGAL) (25 kDa alpha-2-microglobulin-related subunit of MMP-9) (Lipocalin-2) (Oncogene 24p3) (p25)	YN[115]VTSVLFR
P98160	Basement membrane-specific heparan sulfate proteoglycan core protein (HSPG) (Perlecan) (PLC) [Cleaved into: Endorepellin; LG3 peptide]	N[115]LHQSN[115]TSR
P98160	Basement membrane-specific heparan sulfate proteoglycan core protein (HSPG) (Perlecan) (PLC) [Cleaved into: Endorepellin; LG3 peptide]	NLHQSN[115]TSR
Q02817	Mucin-2 (MUC-2) (Intestinal mucin-2)	IHM[147]DCSN[115]LT
Q02817	Mucin-2 (MUC-2) (Intestinal mucin-2)	N[115]CTFFSCVK
Q02817	Mucin-2 (MUC-2) (Intestinal mucin-2)	YN[115]NTVEIVK
Q06828	Fibromodulin (FM) (Collagen-binding 59 kDa protein) (Keratan sulfate proteoglycan fibromodulin) (KSPG fibromodulin)	YLDHNN[115]LTR
Q12864	Cadherin-17 (Intestinal peptide-associated transporter HPT-1) (Liver-intestine cadherin) (LI-cadherin)	N[115]STDPHPIK
Q14314	Fibroleukin (Fibrinogen-like protein 2) (pT49)	LDGSTN[115]FTR
Q16787	Laminin subunit alpha-3 (Epiligrin 170 kDa subunit) (E170) (Epiligrin subunit alpha) (Kalinin subunit alpha) (Laminin-5 subunit alpha) (Laminin-6 subunit alpha) (Laminin-7 subunit alpha) (Nicein subunit alpha)	FN[115]ISTPAFR
Q16787	Laminin subunit alpha-3 (Epiligrin 170 kDa subunit) (E170) (Epiligrin subunit alpha) (Kalinin subunit alpha) (Laminin-5 subunit alpha) (Laminin-6 subunit alpha) (Laminin-7 subunit alpha) (Nicein subunit alpha)	LN[115]DTVGVTK
Q16853	Membrane primary amine oxidase (EC 1.4.3.21) (Copper amine oxidase) (HPAO) (Semicarbazide-sensitive amine oxidase) (SSAO) (Vascular adhesion protein 1) (VAP-1)	YLASN[115]HSNK
Q4KMQ2	Anoctamin-6 (Transmembrane protein 16F)	LN[115]ITCESSK
Q68CQ7	Glycosyltransferase 8 domain-containing protein 1 (EC 2.4.1.-)	QN[115]ITNQLEK
Q6UY14	ADAMTS-like protein 4 (ADAMTSL-4) (Thrombospondin repeat-containing protein 1)	LVSGN[115]LTDR
Q6YHK3	CD109 antigen (150 kDa TGF-beta-1-binding protein) (C3 and PZP-like alpha-2-macroglobulin domain-containing protein 7) (Platelet-specific Gov antigen) (p180) (r150) (CD antigen CD109)	HLN[115]GTITAK
Q75N90	Fibrillin-3	N[115]CTDIDECR
Q7Z7M9	Polypeptide N-acetylgalactosaminyltransferase 5 (EC 2.4.1.41) (Polypeptide GalNAc transferase 5) (GalNAc-T5) (pp-GaNTase 5) (Protein-UDP acetylgalactosaminyltransferase 5) (UDP-GalNAc:polypeptide N-acetylgalactosaminyltransferase 5)	AN[115]TSLPFPK
Q86UQ4	ATP-binding cassette sub-family A member 13	FPFN[115]ESTSR
Q8ND94	LRRN4 C-terminal-like protein	GPPLN[115]ATVR
Q92673	Sortilin-related receptor (Low-density lipoprotein receptor relative with 11 ligand-binding repeats) (LDLR relative with 11 ligand-binding repeats) (LR11) (SorLA-1) (Sorting protein-related receptor containing LDLR class A repeats) (SorLA)	GIGN[115]WSDSK
Q99538	Legumain (EC 3.4.22.34) (Asparaginyl endopeptidase) (Protease, cysteine 1)	N[115]ETIHYM[147]YK
Q9H6X2	Anthrax toxin receptor 1 (Tumor endothelial marker 8)	DFN[115]ETQLAR
Q9HC84	Mucin-5B (MUC-5B) (Cervical mucin) (High molecular weight salivary mucin MG1) (Mucin-5 subtype B, tracheobronchial) (Sublingual gland mucin)	GN[115]CTYVLM[147]R
Q9NR16	Scavenger receptor cysteine-rich type 1 protein M160 (CD163 antigen-like 1) (CD antigen CD163b)	FN[115]GTDLELR
Q9P2B2	Prostaglandin F2 receptor negative regulator (CD9 partner 1) (CD9P-1) (Glu-Trp-Ile EWI motif-containing protein F) (EWI-F) (Prostaglandin F2-alpha receptor regulatory protein) (Prostaglandin F2-alpha receptor-associated protein) (CD antigen CD315)	LEN[115]WTDASR
Q9UKN1	Mucin-12 (MUC-12) (Mucin-11) (MUC-11)	VTYRN[115]FTEK
Q9Y2E5	Epididymis-specific alpha-mannosidase (EC 3.2.1.24) (Mannosidase alpha class 2B member 2)	AQN[115]YTYAIR
Q9Y4L1	Hypoxia up-regulated protein 1 (150 kDa oxygen-regulated protein) (ORP-150) (170 kDa glucose-regulated protein) (GRP-170)	VIN[115]ETWAWK
Q9Y639	Neuroplastin (Stromal cell-derived receptor 1) (SDR-1)	KN[115]ASNM[147]EYR
Q9Y6N7	Roundabout homolog 1 (Deleted in U twenty twenty) (H-Robo-1)	VWCLGN[115]ETR
A1A5B4	Anoctamin-9 (Transmembrane protein 16J) (Tumor protein p53-inducible protein 5) (p53-induced gene 5 protein)	EGN[115]STVDCLK
A8K7I4	Calcium-activated chloride channel regulator 1 (Calcium-activated chloride channel family member 1) (hCLCA1) (Calcium-activated chloride channel protein 1) (CaCC-1) (hCaCC-1)	QVN[115]TTALIPK
A8MVW5	HEPACAM family member 2	RTDN[115]TTYIIK
O00469	Procollagen-lysine,2-oxoglutarate 5-dioxygenase 2 (EC 1.14.11.4) (Lysyl hydroxylase 2) (LH2)	EAIN[115]ITLDHK
O15118	Niemann-Pick C1 protein	GM[147]EPM[147]NN[115]ATK
O15204	ADAM DEC1 (EC 3.4.24.-) (A disintegrin and metalloproteinase domain-like protein decysin-1) (ADAM-like protein decysin-1)	NYNEN[115]LTLIR
O43490	Prominin-1 (Antigen AC133) (Prominin-like protein 1) (CD antigen CD133)	YILAQYN[115]TTK
O60449	Lymphocyte antigen 75 (Ly-75) (C-type lectin domain family 13 member B) (DEC-205) (gp200-MR6) (CD antigen CD205)	IAN[115]ISGDGQK
O60568	Procollagen-lysine,2-oxoglutarate 5-dioxygenase 3 (EC 1.14.11.4) (Lysyl hydroxylase 3) (LH3)	EQYIHEN[115]YSR
O60568	Procollagen-lysine,2-oxoglutarate 5-dioxygenase 3 (EC 1.14.11.4) (Lysyl hydroxylase 3) (LH3)	SAEFFN[115]YTVR
O75629	Protein CREG1 (Cellular repressor of E1A-stimulated genes 1)	VN[115]ETEM[147]DIAK
O75882	Attractin (DPPT-L) (Mahogany homolog)	RGICN[115]SSDVR
O75976	Carboxypeptidase D (EC 3.4.17.22) (Metallocarboxypeptidase D) (gp180)	FANEYPN[115]ITR
O76064	E3 ubiquitin-protein ligase RNF8 (EC 6.3.2.-) (RING finger protein 8)	M[147]VNN[115]LSSEVK
P00450	Ceruloplasmin (EC 1.16.3.1) (Ferroxidase)	YPDN[115]TTDFQR
P00738	Haptoglobin [Cleaved into: Haptoglobin alpha chain; Haptoglobin beta chain]	LN[115]HSEN[115]ATAK
P01833	Polymeric immunoglobulin receptor (PIgR) (Poly-Ig receptor) (Hepatocellular carcinoma-associated protein TB6) [Cleaved into: Secretory component]	GYVNPN[115]YTGR
P01871	Ig mu chain C region	KN[115]NSDISSTR
P01877	Ig alpha-2 chain C region	SESGQN[115]VTAR
P01903	HLA class II histocompatibility antigen, DR alpha chain (MHC class II antigen DRA)	PPVVN[115]VTWLR
P02461	Collagen alpha-1(III) chain	ASQN[115]ITYHCK
P02743	Serum amyloid P-component (SAP) (9.5S alpha-1-glycoprotein) [Cleaved into: Serum amyloid P-component(1-203)]	PLQN[115]FTLCFR
P02749	Beta-2-glycoprotein 1 (APC inhibitor) (Activated protein C-binding protein) (Anticardiolipin cofactor) (Apolipoprotein H) (Apo-H) (Beta-2-glycoprotein I) (B2GPI) (Beta(2)GPI)	PSAGN[115]NSLYR
P02751	Fibronectin (FN) (Cold-insoluble globulin) (CIG) [Cleaved into: Anastellin; Ugl-Y1; Ugl-Y2; Ugl-Y3]	LN[115]CTCFGQGR
P02765	Alpha-2-HS-glycoprotein (Alpha-2-Z-globulin) (Ba-alpha-2-glycoprotein) (Fetuin-A) [Cleaved into: Alpha-2-HS-glycoprotein chain A; Alpha-2-HS-glycoprotein chain B]	PLLAPLN[115]DTR
P02786	Transferrin receptor protein 1 (TR) (TfR) (TfR1) (Trfr) (T9) (p90) (CD antigen CD71) [Cleaved into: Transferrin receptor protein 1, serum form (sTfR)]	N[115]GAFN[115]ETLFR
P02786	Transferrin receptor protein 1 (TR) (TfR) (TfR1) (Trfr) (T9) (p90) (CD antigen CD71) [Cleaved into: Transferrin receptor protein 1, serum form (sTfR)]	PVN[115]GSIVIVR
P04062	Glucosylceramidase (EC 3.2.1.45) (Acid beta-glucosidase) (Alglucerase) (Beta-glucocerebrosidase) (D-glucosyl-N-acylsphingosine glucohydrolase) (Imiglucerase)	LAN[115]STHHNVR
P04156	Major prion protein (PrP) (ASCR) (PrP27-30) (PrP33-35C) (CD antigen CD230)	GEN[115]FTETDVK
P04233	HLA class II histocompatibility antigen gamma chain (HLA-DR antigens-associated invariant chain) (Ia antigen-associated invariant chain) (Ii) (p33) (CD antigen CD74)	PQGPM[147]QN[115]ATK
P05362	Intercellular adhesion molecule 1 (ICAM-1) (Major group rhinovirus receptor) (CD antigen CD54)	DHHGAN[115]FSCR
P06213	Insulin receptor (IR) (EC 2.7.10.1) (CD antigen CD220) [Cleaved into: Insulin receptor subunit alpha; Insulin receptor subunit beta]	GLSPGN[115]YSVR
P06681	Complement C2 (EC 3.4.21.43) (C3/C5 convertase) [Cleaved into: Complement C2b fragment; Complement C2a fragment]	TM[147]FPN[115]LTDVR
P06731	Carcinoembryonic antigen-related cell adhesion molecule 5 (Carcinoembryonic antigen) (CEA) (Meconium antigen 100) (CD antigen CD66e)	NN[115]QSLPVSPR
P06731	Carcinoembryonic antigen-related cell adhesion molecule 5 (Carcinoembryonic antigen) (CEA) (Meconium antigen 100) (CD antigen CD66e)	SGENLN[115]LSCH
P06756	Integrin alpha-V (Vitronectin receptor subunit alpha) (CD antigen CD51) [Cleaved into: Integrin alpha-V heavy chain; Integrin alpha-V light chain]	ENQN[115]HSYSLK
P06756	Integrin alpha-V (Vitronectin receptor subunit alpha) (CD antigen CD51) [Cleaved into: Integrin alpha-V heavy chain; Integrin alpha-V light chain]	N[115]DTVAGQGER
P07339	Cathepsin D (EC 3.4.23.5) [Cleaved into: Cathepsin D light chain; Cathepsin D heavy chain]	GSLSYLN[115]VTR
P08246	Neutrophil elastase (EC 3.4.21.37) (Bone marrow serine protease) (Elastase-2) (Human leukocyte elastase) (HLE) (Medullasin) (PMN elastase)	VVLGAHN[115]LSR
P08571	Monocyte differentiation antigen CD14 (Myeloid cell-specific leucine-rich glycoprotein) (CD antigen CD14) [Cleaved into: Monocyte differentiation antigen CD14, urinary form; Monocyte differentiation antigen CD14, membrane-bound form]	LRN[115]VSWATGR
P08648	Integrin alpha-5 (CD49 antigen-like family member E) (Fibronectin receptor subunit alpha) (Integrin alpha-F) (VLA-5) (CD antigen CD49e) [Cleaved into: Integrin alpha-5 heavy chain; Integrin alpha-5 light chain]	IYLRN[115]ESEFR
P08962	CD63 antigen (Granulophysin) (Lysosomal-associated membrane protein 3) (LAMP-3) (Melanoma-associated antigen ME491) (OMA81H) (Ocular melanoma-associated antigen) (Tetraspanin-30) (Tspan-30) (CD antigen CD63)	N[115]N[115]HTASILDR
P08962	CD63 antigen (Granulophysin) (Lysosomal-associated membrane protein 3) (LAMP-3) (Melanoma-associated antigen ME491) (OMA81H) (Ocular melanoma-associated antigen) (Tetraspanin-30) (Tspan-30) (CD antigen CD63)	NN[115]HTASILDR
P11166	Solute carrier family 2, facilitated glucose transporter member 1 (Glucose transporter type 1, erythrocyte/brain) (GLUT-1) (HepG2 glucose transporter)	EFYN[115]QTWVHR
P11215	Integrin alpha-M (CD11 antigen-like family member B) (CR-3 alpha chain) (Cell surface glycoprotein MAC-1 subunit alpha) (Leukocyte adhesion receptor MO1) (Neutrophil adherence receptor) (CD antigen CD11b)	ELFN[115]ITNGAR
P11215	Integrin alpha-M (CD11 antigen-like family member B) (CR-3 alpha chain) (Cell surface glycoprotein MAC-1 subunit alpha) (Leukocyte adhesion receptor MO1) (Neutrophil adherence receptor) (CD antigen CD11b)	ELFN[115]ITN[115]GAR
P11279	Lysosome-associated membrane glycoprotein 1 (LAMP-1) (Lysosome-associated membrane protein 1) (CD107 antigen-like family member A) (CD antigen CD107a)	GHTLTLN[115]FTR
P12109	Collagen alpha-1(VI) chain	RN[115]FTAADWGQ
P12544	Granzyme A (EC 3.4.21.78) (CTL tryptase) (Cytotoxic T-lymphocyte proteinase 1) (Fragmentin-1) (Granzyme-1) (Hanukkah factor) (H factor) (HF)	EVN[115]ITIIDRK
P12821	Angiotensin-converting enzyme (ACE) (EC 3.2.1.-) (EC 3.4.15.1) (Dipeptidyl carboxypeptidase I) (Kininase II) (CD antigen CD143) [Cleaved into: Angiotensin-converting enzyme, soluble form]	NM[147]QIAN[115]HTLK
P13473	Lysosome-associated membrane glycoprotein 2 (LAMP-2) (Lysosome-associated membrane protein 2) (CD107 antigen-like family member B) (CD antigen CD107b)	VQPFN[115]VTQGK
P14410	Sucrase-isomaltase, intestinal [Cleaved into: Sucrase (EC 3.2.1.48); Isomaltase (EC 3.2.1.10)]	TEDEAVN[115]ASR
P14410	Sucrase-isomaltase, intestinal [Cleaved into: Sucrase (EC 3.2.1.48); Isomaltase (EC 3.2.1.10)]	PDLPN[115]ITIDK
P14410	Sucrase-isomaltase, intestinal [Cleaved into: Sucrase (EC 3.2.1.48); Isomaltase (EC 3.2.1.10)]	YGYAN[115]TSEVR
P14625	Endoplasmin (94 kDa glucose-regulated protein) (GRP-94) (Heat shock protein 90 kDa beta member 1) (Tumor rejection antigen 1) (gp96 homolog)	LDGLN[115]ASQIR
P15514	Amphiregulin (AR) (Colorectum cell-derived growth factor) (CRDGF)	LDLN[115]DTYSGK
P16671	Platelet glycoprotein 4 (Fatty acid translocase) (FAT) (Glycoprotein IIIb) (GPIIIB) (Leukocyte differentiation antigen CD36) (PAS IV) (PAS-4) (Platelet collagen receptor) (Platelet glycoprotein IV) (GPIV) (Thrombospondin receptor) (CD antigen CD36)	VFN[115]GKDN[115]ISK
P17050	Alpha-N-acetylgalactosaminidase (EC 3.2.1.49) (Alpha-galactosidase B)	M[147]AAALN[115]ATGR
P17301	Integrin alpha-2 (CD49 antigen-like family member B) (Collagen receptor) (Platelet membrane glycoprotein Ia) (GPIa) (VLA-2 subunit alpha) (CD antigen CD49b)	GEYFVN[115]VTTR
P17927	Complement receptor type 1 (C3b/C4b receptor) (CD antigen CD35)	N[115]YTCDPHPDR
P19075	Tetraspanin-8 (Tspan-8) (Transmembrane 4 superfamily member 3) (Tumor-associated antigen CO-029)	VN[115]ETLYENTK
P19652	Alpha-1-acid glycoprotein 2 (AGP 2) (Orosomucoid-2) (OMD 2)	YN[115]SSYLNVQR
P19652	Alpha-1-acid glycoprotein 2 (AGP 2) (Orosomucoid-2) (OMD 2)	VPITN[115]ATLDR
P20702	Integrin alpha-X (CD11 antigen-like family member C) (Leu M5) (Leukocyte adhesion glycoprotein p150,95 alpha chain) (Leukocyte adhesion receptor p150,95) (CD antigen CD11c)	YLN[115]FSESEEK
P20851	C4b-binding protein beta chain	EWDN[115]TTTECR
P21757	Macrophage scavenger receptor types I and II (Macrophage acetylated LDL receptor I and II) (Scavenger receptor class A member 1) (CD antigen CD204)	VLNN[115]ITN[115]DLR
P21757	Macrophage scavenger receptor types I and II (Macrophage acetylated LDL receptor I and II) (Scavenger receptor class A member 1) (CD antigen CD204)	VLNN[115]ITNDLR
P21810	Biglycan (Bone/cartilage proteoglycan I) (PG-S1)	VYLHSNN[115]ITK
P21854	B-cell differentiation antigen CD72 (Lyb-2) (CD antigen CD72)	VLEVTN[115]SSLR
P21860	Receptor tyrosine-protein kinase erbB-3 (EC 2.7.10.1) (Proto-oncogene-like protein c-ErbB-3) (Tyrosine kinase-type cell surface receptor HER3)	N[115]LN[115]VTSLGFR
P22105	Tenascin-X (TN-X) (Hexabrachion-like protein)	AN[115]QTYTSVAR
P22894	Neutrophil collagenase (EC 3.4.24.34) (Matrix metalloproteinase-8) (MMP-8) (PMNL collagenase) (PMNL-CL)	KN[115]GTNVIVEK
P24043	Laminin subunit alpha-2 (Laminin M chain) (Laminin-12 subunit alpha) (Laminin-2 subunit alpha) (Laminin-4 subunit alpha) (Merosin heavy chain)	ACN[115]CSGLGSK
P27169	Serum paraoxonase/arylesterase 1 (PON 1) (EC 3.1.1.2) (EC 3.1.1.81) (EC 3.1.8.1) (Aromatic esterase 1) (A-esterase 1) (K-45) (Serum aryldialkylphosphatase 1)	HAN[115]WTLTPLK
P28799	Granulins (Proepithelin) (PEPI) [Cleaved into: Acrogranin; Paragranulin; Granulin-1 (Granulin G); Granulin-2 (Granulin F); Granulin-3 (Granulin B); Granulin-4 (Granulin A); Granulin-5 (Granulin C); Granulin-6 (Granulin D); Granulin-7 (Granulin E)]	EN[115]ATTDLLTK
P32004	Neural cell adhesion molecule L1 (N-CAM-L1) (NCAM-L1) (CD antigen CD171)	PGN[115]QTSTTLK
P32004	Neural cell adhesion molecule L1 (N-CAM-L1) (NCAM-L1) (CD antigen CD171)	PYAN[115]GTLGIR
P42658	Dipeptidyl aminopeptidase-like protein 6 (DPPX) (Dipeptidyl aminopeptidase-related protein) (Dipeptidyl peptidase 6) (Dipeptidyl peptidase IV-like protein) (Dipeptidyl peptidase VI) (DPP VI)	LAYAAIN[115]DSR
P43652	Afamin (Alpha-albumin) (Alpha-Alb)	DIEN[115]FN[115]STQK
P43652	Afamin (Alpha-albumin) (Alpha-Alb)	DIENFN[115]STQK
P49961	Ectonucleoside triphosphate diphosphohydrolase 1 (NTPDase 1) (EC 3.6.1.5) (Ecto-ATP diphosphohydrolase 1) (Ecto-ATPDase 1) (Ecto-ATPase 1) (Ecto-apyrase) (Lymphoid cell activation antigen) (CD antigen CD39)	KVVN[115]VSDLYK
P55083	Microfibril-associated glycoprotein 4	RFN[115]GSVSFFR
P55268	Laminin subunit beta-2 (Laminin B1s chain) (Laminin-11 subunit beta) (Laminin-14 subunit beta) (Laminin-15 subunit beta) (Laminin-3 subunit beta) (Laminin-4 subunit beta) (Laminin-7 subunit beta) (Laminin-9 subunit beta) (S-laminin subunit beta) (S-LAM beta)	AALDKAN[115]ASR
P55899	IgG receptor FcRn large subunit p51 (FcRn) (IgG Fc fragment receptor transporter alpha chain) (Neonatal Fc receptor)	PDN[115]TSVPTAK
P56199	Integrin alpha-1 (CD49 antigen-like family member A) (Laminin and collagen receptor) (VLA-1) (CD antigen CD49a)	VYVYALN[115]QTR
P69849	Nodal modulator 3 (pM5 protein 3)	ENVGIYN[115]LSK
P80188	Neutrophil gelatinase-associated lipocalin (NGAL) (25 kDa alpha-2-microglobulin-related subunit of MMP-9) (Lipocalin-2) (Oncogene 24p3) (p25)	SYN[115]VTSVLFR
Q02809	Procollagen-lysine,2-oxoglutarate 5-dioxygenase 1 (EC 1.14.11.4) (Lysyl hydroxylase 1) (LH1)	EQIN[115]ITLDHR
Q02817	Mucin-2 (MUC-2) (Intestinal mucin-2)	KYN[115]NTVEIVK
Q02817	Mucin-2 (MUC-2) (Intestinal mucin-2)	N[115]N[115]CTFFSCVK
Q02817	Mucin-2 (MUC-2) (Intestinal mucin-2)	NN[115]CTFFSCVK
Q06481	Amyloid-like protein 2 (APLP-2) (APPH) (Amyloid protein homolog) (CDEI box-binding protein) (CDEBP)	RN[115]QSLSLLYK
Q06828	Fibromodulin (FM) (Collagen-binding 59 kDa protein) (Keratan sulfate proteoglycan fibromodulin) (KSPG fibromodulin)	LYLDHN[115]N[115]LTR
Q06828	Fibromodulin (FM) (Collagen-binding 59 kDa protein) (Keratan sulfate proteoglycan fibromodulin) (KSPG fibromodulin)	LYLDHNN[115]LTR
Q07954	Prolow-density lipoprotein receptor-related protein 1 (LRP-1) (Alpha-2-macroglobulin receptor) (A2MR) (Apolipoprotein E receptor) (APOER) (CD antigen CD91) [Cleaved into: Low-density lipoprotein receptor-related protein 1 85 kDa subunit (LRP-85); Low-density lipoprotein receptor-related protein 1 515 kDa subunit (LRP-515); Low-density lipoprotein receptor-related protein 1 intracellular domain (L…	DN[115]TTCYEFKK
Q07954	Prolow-density lipoprotein receptor-related protein 1 (LRP-1) (Alpha-2-macroglobulin receptor) (A2MR) (Apolipoprotein E receptor) (APOER) (CD antigen CD91) [Cleaved into: Low-density lipoprotein receptor-related protein 1 85 kDa subunit (LRP-85); Low-density lipoprotein receptor-related protein 1 515 kDa subunit (LRP-515); Low-density lipoprotein receptor-related protein 1 intracellular domain (L…	DGTCIGN[115]SSR
Q07954	Prolow-density lipoprotein receptor-related protein 1 (LRP-1) (Alpha-2-macroglobulin receptor) (A2MR) (Apolipoprotein E receptor) (APOER) (CD antigen CD91) [Cleaved into: Low-density lipoprotein receptor-related protein 1 85 kDa subunit (LRP-85); Low-density lipoprotein receptor-related protein 1 515 kDa subunit (LRP-515); Low-density lipoprotein receptor-related protein 1 intracellular domain (L…	DN[115]ATDSVPLR
Q08380	Galectin-3-binding protein (Basement membrane autoantigen p105) (Lectin galactoside-binding soluble 3-binding protein) (Mac-2-binding protein) (MAC2BP) (Mac-2 BP) (Tumor-associated antigen 90K)	AGVVCTN[115]ETR
Q08380	Galectin-3-binding protein (Basement membrane autoantigen p105) (Lectin galactoside-binding soluble 3-binding protein) (Mac-2-binding protein) (MAC2BP) (Mac-2 BP) (Tumor-associated antigen 90K)	FEN[115]ATQALGR
Q08380	Galectin-3-binding protein (Basement membrane autoantigen p105) (Lectin galactoside-binding soluble 3-binding protein) (Mac-2-binding protein) (MAC2BP) (Mac-2 BP) (Tumor-associated antigen 90K)	N[115]LTEDTYKPR
Q08380	Galectin-3-binding protein (Basement membrane autoantigen p105) (Lectin galactoside-binding soluble 3-binding protein) (Mac-2-binding protein) (MAC2BP) (Mac-2 BP) (Tumor-associated antigen 90K)	PSALDTN[115]SSK
Q09328	Alpha-1,6-mannosylglycoprotein 6-beta-N-acetylglucosaminyltransferase A (EC 2.4.1.155) (Alpha-mannoside beta-1,6-N-acetylglucosaminyltransferase) (GlcNAc-T V) (GNT-V) (Mannoside acetylglucosaminyltransferase 5) (N-acetylglucosaminyl-transferase V)	RQN[115]QSLVYGK
Q12797	Aspartyl/asparaginyl beta-hydroxylase (EC 1.14.11.16) (Aspartate beta-hydroxylase) (ASP beta-hydroxylase) (Peptide-aspartate beta-dioxygenase)	YN[115]LSEVLQGK
Q12841	Follistatin-related protein 1 (Follistatin-like protein 1)	GSN[115]YSEILDK
Q12864	Cadherin-17 (Intestinal peptide-associated transporter HPT-1) (Liver-intestine cadherin) (LI-cadherin)	EN[115]STDPHPIK
Q12913	Receptor-type tyrosine-protein phosphatase eta (Protein-tyrosine phosphatase eta) (R-PTP-eta) (EC 3.1.3.48) (Density-enhanced phosphatase 1) (DEP-1) (HPTP eta) (Protein-tyrosine phosphatase receptor type J) (R-PTP-J) (CD antigen CD148)	GPN[115]GTEGASR
Q14112	Nidogen-2 (NID-2) (Osteonidogen)	HQN[115]ITYQVCR
Q14126	Desmoglein-2 (Cadherin family member 5) (HDGC)	YVQN[115]GTYTVK
Q14956	Transmembrane glycoprotein NMB (Transmembrane glycoprotein HGFIN)	RN[115]SSDETFLK
Q14CN2	Calcium-activated chloride channel regulator 4 (Calcium-activated chloride channel family member 4) (hCLCA4) (Calcium-activated chloride channel protein 2) (CaCC-2) (hCaCC-2) [Cleaved into: Calcium-activated chloride channel regulator 4, 110 kDa form; Calcium-activated chloride channel regulator 4, 30 kDa form]	SIDKSN[115]LTSK
Q15165	Serum paraoxonase/arylesterase 2 (PON 2) (EC 3.1.1.2) (EC 3.1.1.81) (Aromatic esterase 2) (A-esterase 2) (Serum aryldialkylphosphatase 2)	HTNM[147]N[115]LTQLK
Q16363	Laminin subunit alpha-4 (Laminin-14 subunit alpha) (Laminin-8 subunit alpha) (Laminin-9 subunit alpha)	ASN[115]VSASIQR
Q16787	Laminin subunit alpha-3 (Epiligrin 170 kDa subunit) (E170) (Epiligrin subunit alpha) (Kalinin subunit alpha) (Laminin-5 subunit alpha) (Laminin-6 subunit alpha) (Laminin-7 subunit alpha) (Nicein subunit alpha)	LN[115]DTVGVTKK
Q16853	Membrane primary amine oxidase (EC 1.4.3.21) (Copper amine oxidase) (HPAO) (Semicarbazide-sensitive amine oxidase) (SSAO) (Vascular adhesion protein 1) (VAP-1)	PLPQN[115]SSM[147]AR
Q16853	Membrane primary amine oxidase (EC 1.4.3.21) (Copper amine oxidase) (HPAO) (Semicarbazide-sensitive amine oxidase) (SSAO) (Vascular adhesion protein 1) (VAP-1)	LYLASN[115]HSNK
Q30154	HLA class II histocompatibility antigen, DR beta 5 chain (DR beta-5) (DR2-beta-2) (Dw2) (MHC class II antigen DRB5)	ECHFFN[115]GTER
Q3MIR4	Cell cycle control protein 50B (Transmembrane protein 30B)	VN[115]ITYNYPVR
Q3T906	N-acetylglucosamine-1-phosphotransferase subunits alpha/beta (EC 2.7.8.17) (GlcNAc-1-phosphotransferase subunits alpha/beta) (Stealth protein GNPTAB) (UDP-N-acetylglucosamine-1-phosphotransferase subunits alpha/beta) [Cleaved into: N-acetylglucosamine-1-phosphotransferase subunit alpha; N-acetylglucosamine-1-phosphotransferase subunit beta]	PLVN[115]ISLLPK
Q495W5	Alpha-(1,3)-fucosyltransferase 11 (EC 2.4.1.-) (Fucosyltransferase XI) (Fuc-TXI) (FucT-XI) (Galactoside 3-L-fucosyltransferase 11) (Fucosyltransferase 11)	LFN[115]LTSTFSR
Q4KMQ2	Anoctamin-6 (Transmembrane protein 16F)	NIN[115]GTDPIQK
Q5TFQ8	Signal-regulatory protein beta-1 isoform 3 (SIRP-beta-1 isoform 3)	GTAN[115]LSETIR
Q658N2	WSC domain-containing protein 1	FLN[115]VSVSEER
Q68CQ7	Glycosyltransferase 8 domain-containing protein 1 (EC 2.4.1.-)	RQN[115]ITNQLEK
Q6EMK4	Vasorin (Protein slit-like 2)	LHEITN[115]ETFR
Q6UWK7	Putative uncharacterized protein C10orf99	VPSPN[115]STNLK
Q6UX06	Olfactomedin-4 (OLM4) (Antiapoptotic protein GW112) (G-CSF-stimulated clone 1 protein) (hGC-1) (hOLfD)	SN[115]FTGSVDDR
Q6ZMJ2	Scavenger receptor class A member 5 (Scavenger receptor hlg)	NVNRLN[115]ESFR
Q86T13	C-type lectin domain family 14 member A (Epidermal growth factor receptor 5) (EGFR-5)	PGAASN[115]LSYR
Q86VB7	Scavenger receptor cysteine-rich type 1 protein M130 (Hemoglobin scavenger receptor) (CD antigen CD163) [Cleaved into: Soluble CD163 (sCD163)]	GN[115]ESALWDCK
Q8IZP9	G-protein coupled receptor 64 (Human epididymis-specific protein 6) (He6)	SICN[115]DSAFFR
Q8N766	Uncharacterized protein KIAA0090	FIN[115]YN[115]QTVSR
Q8N766	Uncharacterized protein KIAA0090	FINYN[115]QTVSR
Q8NBN3	Transmembrane protein 87A	LFQN[115]CSELFK
Q8NI99	Angiopoietin-related protein 6 (Angiopoietin-like protein 6) (Angiopoietin-related growth factor) (Angiopoietin-related protein 5)	VLN[115]ASAEAQR
Q8TDP1	Ribonuclease H2 subunit C (RNase H2 subunit C) (Aicardi-Goutieres syndrome 3 protein) (AGS3) (RNase H1 small subunit) (Ribonuclease HI subunit C)	FIGATAN[115]FSR
Q8TEM1	Nuclear pore membrane glycoprotein 210 (Nuclear pore protein gp210) (Nuclear envelope pore membrane protein POM 210) (POM210) (Nucleoporin Nup210) (Pore membrane protein of 210 kDa)	GPTN[115]NTCVVR
Q8WWB7	Lysosomal protein NCU-G1	TFAN[115]GSLAFR
Q92545	Transmembrane protein 131 (Protein RW1)	EADN[115]HTAFIR
Q96AE7	Tetratricopeptide repeat protein 17 (TPR repeat protein 17)	N[115]ISGALEAFR
Q96AY3	Peptidyl-prolyl cis-trans isomerase FKBP10 (PPIase FKBP10) (EC 5.2.1.8) (65 kDa FK506-binding protein) (65 kDa FKBP) (FKBP-65) (FK506-binding protein 10) (FKBP-10) (Immunophilin FKBP65) (Rotamase)	PSETCN[115]ETTK
Q96K78	Probable G-protein coupled receptor 128	VVGQIFN[115]TSR
Q99571	P2X purinoceptor 4 (P2X4) (ATP receptor) (Purinergic receptor)	AAEN[115]FTLLVK
Q99715	Collagen alpha-1(XII) chain	N[115]ATSNSLTVK
Q99715	Collagen alpha-1(XII) chain	MLEAYN[115]LTEK
Q99715	Collagen alpha-1(XII) chain	M[147]LEAYN[115]LTEK
Q9BX97	Plasmalemma vesicle-associated protein (Fenestrated endothelial-linked structure protein) (Plasmalemma vesicle protein 1) (PV-1)	DLDRIN[115]ASFR
Q9H0X4	Protein ITFG3	NTN[115]SSNN[115]FSR
Q9H0X4	Protein ITFG3	NTN[115]SSN[115]NFSR
Q9H8M2	Bromodomain-containing protein 9 (Rhabdomyosarcoma antigen MU-RMS-40.8)	QN[115]NSVFGDLK
Q9HC84	Mucin-5B (MUC-5B) (Cervical mucin) (High molecular weight salivary mucin MG1) (Mucin-5 subtype B, tracheobronchial) (Sublingual gland mucin)	PVAN[115]VTCVNK
Q9NR99	Matrix-remodeling-associated protein 5 (Adhesion protein with leucine-rich repeats and immunoglobulin domains related to perlecan) (Adlican)	VFAN[115]GTLVVK
Q9P1W8	Signal-regulatory protein gamma (SIRP-gamma) (CD172 antigen-like family member B) (Signal-regulatory protein beta-2) (SIRP-b2) (SIRP-beta-2) (CD antigen CD172g)	GTAN[115]LSEAIR
Q9UH99	SUN domain-containing protein 2 (Protein unc-84 homolog B) (Rab5-interacting protein) (Rab5IP) (Sad1/unc-84 protein-like 2)	PN[115]STISSAPK
Q9UJU6	Drebrin-like protein (Cervical SH3P7) (Cervical mucin-associated protein) (Drebrin-F) (HPK1-interacting protein of 55 kDa) (HIP-55) (SH3 domain-containing protein 7)	ASGAN[115]YSFHK
Q9UJW2	Tubulointerstitial nephritis antigen (TIN-Ag)	VSSN[115]ETEIM[147]K
Q9UKN1	Mucin-12 (MUC-12) (Mucin-11) (MUC-11)	LN[115]ATLGM[147]TVK
Q9Y4L1	Hypoxia up-regulated protein 1 (150 kDa oxygen-regulated protein) (ORP-150) (170 kDa glucose-regulated protein) (GRP-170)	FGSQN[115]LTTVK
Q9Y5Q5	Atrial natriuretic peptide-converting enzyme (EC 3.4.21.-) (Corin) (Heart-specific serine proteinase ATC2) (Pro-ANP-converting enzyme) (Transmembrane protease serine 10) [Cleaved into: Atrial natriuretic peptide-converting enzyme, N-terminal propeptide; Atrial natriuretic peptide-converting enzyme, activated protease fragment]	N[115]QTESSNVSR
Q9Y6R7	IgGFc-binding protein (Fcgamma-binding protein antigen) (FcgammaBP)	TVQVAN[115]FTLR
A8MVW5	HEPACAM family member 2	EDIGN[115]YSCLVR
O00468	Agrin	NELM[147]LN[115]SSLM[147]R
O00478	Butyrophilin subfamily 3 member A3	IHN[115]VTASDSGK
O14638	Ectonucleotide pyrophosphatase/phosphodiesterase family member 3 (E-NPP 3) (Phosphodiesterase I beta) (PD-Ibeta) (Phosphodiesterase I/nucleotide pyrophosphatase 3) (CD antigen CD203c) [Includes: Alkaline phosphodiesterase I (EC 3.1.4.1); Nucleotide pyrophosphatase (NPPase) (EC 3.6.1.9)]	PYN[115]GSVPFEER
O14657	Torsin-1B (Torsin family 1 member B)	EERPLN[115]ASALK
O14773	Tripeptidyl-peptidase 1 (TPP-1) (EC 3.4.14.9) (Cell growth-inhibiting gene 1 protein) (Lysosomal pepstatin-insensitive protease) (LPIC) (Tripeptidyl aminopeptidase) (Tripeptidyl-peptidase I) (TPP-I)	PPSSYFN[115]ASGR
O15230	Laminin subunit alpha-5 (Laminin-10 subunit alpha) (Laminin-11 subunit alpha) (Laminin-15 subunit alpha)	GIN[115]ASSM[147]AWAR
O15389	Sialic acid-binding Ig-like lectin 5 (Siglec-5) (CD33 antigen-like 2) (Obesity-binding protein 2) (OB-BP2) (OB-binding protein 2) (CD antigen CD170)	KN[115]CSLSIGDAR
O43490	Prominin-1 (Antigen AC133) (Prominin-like protein 1) (CD antigen CD133)	EALENM[147]N[115]STLK
O43490	Prominin-1 (Antigen AC133) (Prominin-like protein 1) (CD antigen CD133)	EALENMN[115]STLK
O43688	Lipid phosphate phosphohydrolase 2 (EC 3.1.3.4) (PAP2-gamma) (PAP2-G) (Phosphatidate phosphohydrolase type 2c) (Phosphatidic acid phosphatase 2c) (PAP-2c) (PAP2c)	VN[115]CSVYVQLEK
O60487	Myelin protein zero-like protein 2 (Epithelial V-like antigen 1)	VLEAVN[115]GTDAR
O75629	Protein CREG1 (Cellular repressor of E1A-stimulated genes 1)	IVTPEEYYN[115]VT
O95297	Myelin protein zero-like protein 1 (Protein zero-related)	EIFVAN[115]GTQGK
O95477	ATP-binding cassette sub-family A member 1 (ATP-binding cassette transporter 1) (ABC-1) (ATP-binding cassette 1) (Cholesterol efflux regulatory protein)	EAFN[115]ETNQAIR
P00738	Haptoglobin [Cleaved into: Haptoglobin alpha chain; Haptoglobin beta chain]	FLN[115]HSEN[115]ATAK
P01024	Complement C3 (C3 and PZP-like alpha-2-macroglobulin domain-containing protein 1) [Cleaved into: Complement C3 beta chain; Complement C3 alpha chain; C3a anaphylatoxin; Complement C3b alpha' chain; Complement C3c alpha' chain fragment 1; Complement C3dg fragment; Complement C3g fragment; Complement C3d fragment; Complement C3f fragment; Complement C3c alpha' chain fragment 2]	GN[115]VTFTIPANR
P01042	Kininogen-1 (Alpha-2-thiol proteinase inhibitor) (Fitzgerald factor) (High molecular weight kininogen) (HMWK) (Williams-Fitzgerald-Flaujeac factor) [Cleaved into: Kininogen-1 heavy chain; T-kinin (Ile-Ser-Bradykinin); Bradykinin (Kallidin I); Lysyl-bradykinin (Kallidin II); Kininogen-1 light chain; Low molecular weight growth-promoting factor]	NAENN[115]ATFYFK
P01591	Immunoglobulin J chain	EN[115]ISDPTSPLR
P01857	Ig gamma-1 chain C region	PREEQYN[115]STYR
P01859	Ig gamma-2 chain C region	PREEQFN[115]STFR
P01871	Ig mu chain C region	YKN[115]NSDISSTR
P01876	Ig alpha-1 chain C region	LAGKPTHVN[115]VS
P01903	HLA class II histocompatibility antigen, DR alpha chain (MHC class II antigen DRA)	TPPVVN[115]VTWLR
P01920	HLA class II histocompatibility antigen, DQ beta 1 chain (MHC class II antigen DQB1)	AM[147]CYFTN[115]GTER
P02743	Serum amyloid P-component (SAP) (9.5S alpha-1-glycoprotein) [Cleaved into: Serum amyloid P-component(1-203)]	KPLQN[115]FTLCFR
P02748	Complement component C9 [Cleaved into: Complement component C9a; Complement component C9b]	FSYSKN[115]ETYQL
P02749	Beta-2-glycoprotein 1 (APC inhibitor) (Activated protein C-binding protein) (Anticardiolipin cofactor) (Apolipoprotein H) (Apo-H) (Beta-2-glycoprotein I) (B2GPI) (Beta(2)GPI)	KPSAGN[115]NSLYR
P02749	Beta-2-glycoprotein 1 (APC inhibitor) (Activated protein C-binding protein) (Anticardiolipin cofactor) (Apolipoprotein H) (Apo-H) (Beta-2-glycoprotein I) (B2GPI) (Beta(2)GPI)	LGN[115]WSAM[147]PSCK
P02749	Beta-2-glycoprotein 1 (APC inhibitor) (Activated protein C-binding protein) (Anticardiolipin cofactor) (Apolipoprotein H) (Apo-H) (Beta-2-glycoprotein I) (B2GPI) (Beta(2)GPI)	LGN[115]WSAMPSCK
P02751	Fibronectin (FN) (Cold-insoluble globulin) (CIG) [Cleaved into: Anastellin; Ugl-Y1; Ugl-Y2; Ugl-Y3]	VN[115]ETDSTVLVR
P02751	Fibronectin (FN) (Cold-insoluble globulin) (CIG) [Cleaved into: Anastellin; Ugl-Y1; Ugl-Y2; Ugl-Y3]	HN[115]YTDCTSEGR
P02765	Alpha-2-HS-glycoprotein (Alpha-2-Z-globulin) (Ba-alpha-2-glycoprotein) (Fetuin-A) [Cleaved into: Alpha-2-HS-glycoprotein chain A; Alpha-2-HS-glycoprotein chain B]	CPLLAPLN[115]DTR
P02788	Lactotransferrin (Lactoferrin) (EC 3.4.21.-) (Talalactoferrin) [Cleaved into: Kaliocin-1; Lactoferroxin-A; Lactoferroxin-B; Lactoferroxin-C]	GLLFN[115]QTGSCK
P02790	Hemopexin (Beta-1B-glycoprotein)	PAVGN[115]CSSALR
P04062	Glucosylceramidase (EC 3.2.1.45) (Acid beta-glucosidase) (Alglucerase) (Beta-glucocerebrosidase) (D-glucosyl-N-acylsphingosine glucohydrolase) (Imiglucerase)	TLAN[115]STHHNVR
P04440	HLA class II histocompatibility antigen, DP beta 1 chain (HLA class II histocompatibility antigen, DP(W4) beta chain) (MHC class II antigen DPB1)	QECYAFN[115]GTQR
P05164	Myeloperoxidase (MPO) (EC 1.11.1.7) [Cleaved into: 89 kDa myeloperoxidase; 84 kDa myeloperoxidase; Myeloperoxidase light chain; Myeloperoxidase heavy chain]	PACPGSN[115]ITIR
P05538	HLA class II histocompatibility antigen, DQ beta 2 chain (HLA class II histocompatibility antigen, DX beta chain) (MHC class II antigen DQB2)	GM[147]CYFTN[115]GTER
P05556	Integrin beta-1 (Fibronectin receptor subunit beta) (VLA-4 subunit beta) (CD antigen CD29)	N[115]GVN[115]GTGEN[115]GR
P05997	Collagen alpha-2(V) chain	EASQN[115]ITYICK
P06731	Carcinoembryonic antigen-related cell adhesion molecule 5 (Carcinoembryonic antigen) (CEA) (Meconium antigen 100) (CD antigen CD66e)	ITPNNN[115]GTYAC
P06731	Carcinoembryonic antigen-related cell adhesion molecule 5 (Carcinoembryonic antigen) (CEA) (Meconium antigen 100) (CD antigen CD66e)	N[115]VTRN[115]DTASYK
P06731	Carcinoembryonic antigen-related cell adhesion molecule 5 (Carcinoembryonic antigen) (CEA) (Meconium antigen 100) (CD antigen CD66e)	PTISPLN[115]TSYR
P06731	Carcinoembryonic antigen-related cell adhesion molecule 5 (Carcinoembryonic antigen) (CEA) (Meconium antigen 100) (CD antigen CD66e)	VN[115]N[115]QSLPVSPR
P06731	Carcinoembryonic antigen-related cell adhesion molecule 5 (Carcinoembryonic antigen) (CEA) (Meconium antigen 100) (CD antigen CD66e)	VNN[115]QSLPVSPR
P07339	Cathepsin D (EC 3.4.23.5) [Cleaved into: Cathepsin D light chain; Cathepsin D heavy chain]	GSLSYLN[115]VTRK
P07585	Decorin (Bone proteoglycan II) (PG-S2) (PG40)	N[115]GSLANTPHLR
P07996	Thrombospondin-1	NVVN[115]GSSPAIR
P07996	Thrombospondin-1	N[115]STTGPGEHLR
P08473	Neprilysin (EC 3.4.24.11) (Atriopeptidase) (Common acute lymphocytic leukemia antigen) (CALLA) (Enkephalinase) (Neutral endopeptidase 24.11) (NEP) (Neutral endopeptidase) (Skin fibroblast elastase) (SFE) (CD antigen CD10)	SCIN[115]ESAIDSR
P08648	Integrin alpha-5 (CD49 antigen-like family member E) (Fibronectin receptor subunit alpha) (Integrin alpha-F) (VLA-5) (CD antigen CD49e) [Cleaved into: Integrin alpha-5 heavy chain; Integrin alpha-5 light chain]	N[115]CTTNHPINPK
P0C0L5	Complement C4-B (Basic complement C4) (C3 and PZP-like alpha-2-macroglobulin domain-containing protein 3) [Cleaved into: Complement C4 beta chain; Complement C4-B alpha chain; C4a anaphylatoxin; C4b-B; C4d-B; Complement C4 gamma chain]	GLN[115]VTLSSTGR
P10909	Clusterin (Aging-associated gene 4 protein) (Apolipoprotein J) (Apo-J) (Complement cytolysis inhibitor) (CLI) (Complement-associated protein SP-40,40) (Ku70-binding protein 1) (NA1/NA2) (Testosterone-repressed prostate message 2) (TRPM-2) [Cleaved into: Clusterin beta chain (ApoJalpha) (Complement cytolysis inhibitor a chain); Clusterin alpha chain (ApoJbeta) (Complement cytolysis inhibitor b cha…	EIRHN[115]STGCLR
P10909	Clusterin (Aging-associated gene 4 protein) (Apolipoprotein J) (Apo-J) (Complement cytolysis inhibitor) (CLI) (Complement-associated protein SP-40,40) (Ku70-binding protein 1) (NA1/NA2) (Testosterone-repressed prostate message 2) (TRPM-2) [Cleaved into: Clusterin beta chain (ApoJalpha) (Complement cytolysis inhibitor a chain); Clusterin alpha chain (ApoJbeta) (Complement cytolysis inhibitor b cha…	LAN[115]LTQGEDQY
P11047	Laminin subunit gamma-1 (Laminin B2 chain) (Laminin-1 subunit gamma) (Laminin-10 subunit gamma) (Laminin-11 subunit gamma) (Laminin-2 subunit gamma) (Laminin-3 subunit gamma) (Laminin-4 subunit gamma) (Laminin-6 subunit gamma) (Laminin-7 subunit gamma) (Laminin-8 subunit gamma) (Laminin-9 subunit gamma) (S-laminin subunit gamma) (S-LAM gamma)	SAVQKN[115]ATSTK
P11047	Laminin subunit gamma-1 (Laminin B2 chain) (Laminin-1 subunit gamma) (Laminin-10 subunit gamma) (Laminin-11 subunit gamma) (Laminin-2 subunit gamma) (Laminin-3 subunit gamma) (Laminin-4 subunit gamma) (Laminin-6 subunit gamma) (Laminin-7 subunit gamma) (Laminin-8 subunit gamma) (Laminin-9 subunit gamma) (S-laminin subunit gamma) (S-LAM gamma)	VN[115]NTLSSQISR
P11117	Lysosomal acid phosphatase (LAP) (EC 3.1.3.2)	YHGFLN[115]TSYHR
P11166	Solute carrier family 2, facilitated glucose transporter member 1 (Glucose transporter type 1, erythrocyte/brain) (GLUT-1) (HepG2 glucose transporter)	EEFYN[115]QTWVHR
P11215	Integrin alpha-M (CD11 antigen-like family member B) (CR-3 alpha chain) (Cell surface glycoprotein MAC-1 subunit alpha) (Leukocyte adhesion receptor MO1) (Neutrophil adherence receptor) (CD antigen CD11b)	AN[115]VTSEN[115]NM[147]PR
P11215	Integrin alpha-M (CD11 antigen-like family member B) (CR-3 alpha chain) (Cell surface glycoprotein MAC-1 subunit alpha) (Leukocyte adhesion receptor MO1) (Neutrophil adherence receptor) (CD antigen CD11b)	AN[115]VTSENNM[147]PR
P11717	Cation-independent mannose-6-phosphate receptor (CI Man-6-P receptor) (CI-MPR) (M6PR) (300 kDa mannose 6-phosphate receptor) (MPR 300) (Insulin-like growth factor 2 receptor) (Insulin-like growth factor II receptor) (IGF-II receptor) (M6P/IGF2 receptor) (M6P/IGF2R) (CD antigen CD222)	M[147]N[115]FTGGDTCHK
P12109	Collagen alpha-1(VI) chain	N[115]FTAADWGQSR
P12259	Coagulation factor V (Activated protein C cofactor) (Proaccelerin, labile factor) [Cleaved into: Coagulation factor V heavy chain; Coagulation factor V light chain]	HLDN[115]FSN[115]QIGK
P12724	Eosinophil cationic protein (ECP) (EC 3.1.27.-) (Ribonuclease 3) (RNase 3)	SN[115]CTYADRPGR
P13284	Gamma-interferon-inducible lysosomal thiol reductase (Gamma-interferon-inducible protein IP-30)	GNAQEQN[115]VSGR
P13473	Lysosome-associated membrane glycoprotein 2 (LAMP-2) (Lysosome-associated membrane protein 2) (CD107 antigen-like family member B) (CD antigen CD107b)	PN[115]TTHSTGSCR
P13611	Versican core protein (Chondroitin sulfate proteoglycan core protein 2) (Chondroitin sulfate proteoglycan 2) (Glial hyaluronate-binding protein) (GHAP) (Large fibroblast proteoglycan) (PG-M)	VVAEN[115]ITQTSR
P13688	Carcinoembryonic antigen-related cell adhesion molecule 1 (Biliary glycoprotein 1) (BGP-1) (CD antigen CD66a)	INN[115]QSLPVSPR
P13747	HLA class I histocompatibility antigen, alpha chain E (MHC class I antigen E)	GYYN[115]QSEAGSH
P13760	HLA class II histocompatibility antigen, DRB1-4 beta chain (MHC class II antigen DRB1*4) (DR-4) (DR4)	HECHFFN[115]GTER
P14384	Carboxypeptidase M (CPM) (EC 3.4.17.12)	PDAFEYNN[115]VSR
P14410	Sucrase-isomaltase, intestinal [Cleaved into: Sucrase (EC 3.2.1.48); Isomaltase (EC 3.2.1.10)]	WPDLPN[115]ITIDK
P15144	Aminopeptidase N (AP-N) (hAPN) (EC 3.4.11.2) (Alanyl aminopeptidase) (Aminopeptidase M) (AP-M) (Microsomal aminopeptidase) (Myeloid plasma membrane glycoprotein CD13) (gp150) (CD antigen CD13)	AEFN[115]ITLIHPK
P15144	Aminopeptidase N (AP-N) (hAPN) (EC 3.4.11.2) (Alanyl aminopeptidase) (Aminopeptidase M) (AP-M) (Microsomal aminopeptidase) (Myeloid plasma membrane glycoprotein CD13) (gp150) (CD antigen CD13)	KLN[115]YTLSQGHR
P15157	#N/A	ELEEPVN[115]ISSR
P15514	Amphiregulin (AR) (Colorectum cell-derived growth factor) (CRDGF)	LDLN[115]DTYSGKR
P15586	N-acetylglucosamine-6-sulfatase (EC 3.1.6.14) (Glucosamine-6-sulfatase) (G6S)	GPGIKPN[115]QTSK
P15586	N-acetylglucosamine-6-sulfatase (EC 3.1.6.14) (Glucosamine-6-sulfatase) (G6S)	YYN[115]YTLSIN[115]GK
P15586	N-acetylglucosamine-6-sulfatase (EC 3.1.6.14) (Glucosamine-6-sulfatase) (G6S)	YYN[115]YTLSINGK
P16278	Beta-galactosidase (EC 3.2.1.23) (Acid beta-galactosidase) (Lactase) (Elastin receptor 1)	N[115]N[115]VITLN[115]ITGK
P16278	Beta-galactosidase (EC 3.2.1.23) (Acid beta-galactosidase) (Lactase) (Elastin receptor 1)	NN[115]VITLN[115]ITGK
P16278	Beta-galactosidase (EC 3.2.1.23) (Acid beta-galactosidase) (Lactase) (Elastin receptor 1)	NNVITLN[115]ITGK
P16278	Beta-galactosidase (EC 3.2.1.23) (Acid beta-galactosidase) (Lactase) (Elastin receptor 1)	N[115]NVITLN[115]ITGK
P16671	Platelet glycoprotein 4 (Fatty acid translocase) (FAT) (Glycoprotein IIIb) (GPIIIB) (Leukocyte differentiation antigen CD36) (PAS IV) (PAS-4) (Platelet collagen receptor) (Platelet glycoprotein IV) (GPIV) (Thrombospondin receptor) (CD antigen CD36)	LN[115]ETGTIGDEK
P17936	Insulin-like growth factor-binding protein 3 (IBP-3) (IGF-binding protein 3) (IGFBP-3)	GLCVN[115]ASAVSR
P19075	Tetraspanin-8 (Tspan-8) (Transmembrane 4 superfamily member 3) (Tumor-associated antigen CO-029)	IVN[115]ETLYEN[115]TK
P19075	Tetraspanin-8 (Tspan-8) (Transmembrane 4 superfamily member 3) (Tumor-associated antigen CO-029)	IVN[115]ETLYENTK
P19652	Alpha-1-acid glycoprotein 2 (AGP 2) (Orosomucoid-2) (OMD 2)	PN[115]KTEDTIFLR
P19652	Alpha-1-acid glycoprotein 2 (AGP 2) (Orosomucoid-2) (OMD 2)	PVPITN[115]ATLDR
P19801	Amiloride-sensitive amine oxidase [copper-containing] (DAO) (Diamine oxidase) (EC 1.4.3.22) (Amiloride-binding protein) (ABP) (Histaminase) (Kidney amine oxidase) (KAO)	LEN[115]ITNPWSPR
P21333	Filamin-A (FLN-A) (Actin-binding protein 280) (ABP-280) (Alpha-filamin) (Endothelial actin-binding protein) (Filamin-1) (Non-muscle filamin)	LPQLPITN[115]FSR
P21589	5'-nucleotidase (5'-NT) (EC 3.1.3.5) (Ecto-5'-nucleotidase) (CD antigen CD73)	LDN[115]YSTQELGK
P21810	Biglycan (Bone/cartilage proteoglycan I) (PG-S1)	VVYLHSNN[115]ITK
P21810	Biglycan (Bone/cartilage proteoglycan I) (PG-S1)	VVYLHSN[115]N[115]ITK
P21860	Receptor tyrosine-protein kinase erbB-3 (EC 2.7.10.1) (Proto-oncogene-like protein c-ErbB-3) (Tyrosine kinase-type cell surface receptor HER3)	HFN[115]DSGACVPR
P23229	Integrin alpha-6 (CD49 antigen-like family member F) (VLA-6) (CD antigen CD49f) [Cleaved into: Integrin alpha-6 heavy chain; Integrin alpha-6 light chain]	AN[115]HSGAVVLLK
P24043	Laminin subunit alpha-2 (Laminin M chain) (Laminin-12 subunit alpha) (Laminin-2 subunit alpha) (Laminin-4 subunit alpha) (Merosin heavy chain)	AIKLN[115]ETLGTR
P25054	Adenomatous polyposis coli protein (Protein APC) (Deleted in polyposis 2.5)	QN[115]VGN[115]GSVPMR
P27487	Dipeptidyl peptidase 4 (EC 3.4.14.5) (ADABP) (Adenosine deaminase complexing protein 2) (ADCP-2) (Dipeptidyl peptidase IV) (DPP IV) (T-cell activation antigen CD26) (TP103) (CD antigen CD26) [Cleaved into: Dipeptidyl peptidase 4 membrane form (Dipeptidyl peptidase IV membrane form); Dipeptidyl peptidase 4 soluble form (Dipeptidyl peptidase IV soluble form)]	KLDFIILN[115]ETK
P29622	Kallistatin (Kallikrein inhibitor) (Peptidase inhibitor 4) (PI-4) (Serpin A4)	DFYVDEN[115]TTVR
P32004	Neural cell adhesion molecule L1 (N-CAM-L1) (NCAM-L1) (CD antigen CD171)	VPGN[115]QTSTTLK
P34810	Macrosialin (Gp110) (CD antigen CD68)	GISVLNPN[115]KTK
P35442	Thrombospondin-2	N[115]STTGTGEHLR
P35555	Fibrillin-1	VN[115]VTDYCQLVR
P39900	Macrophage metalloelastase (MME) (EC 3.4.24.65) (Macrophage elastase) (ME) (hME) (Matrix metalloproteinase-12) (MMP-12)	LPLN[115]SSTSLEK
P42892	Endothelin-converting enzyme 1 (ECE-1) (EC 3.4.24.71)	DYYLN[115]KTENEK
P48307	Tissue factor pathway inhibitor 2 (TFPI-2) (Placental protein 5) (PP5)	DEGLCSAN[115]VTR
P48960	CD97 antigen (Leukocyte antigen CD97) (CD antigen CD97) [Cleaved into: CD97 antigen subunit alpha; CD97 antigen subunit beta]	NSIFLSHN[115]NTK
P49792	E3 SUMO-protein ligase RanBP2 (358 kDa nucleoporin) (Nuclear pore complex protein Nup358) (Nucleoporin Nup358) (Ran-binding protein 2) (RanBP2) (p270)	LN[115]SSNSASPHR
P51884	Lumican (Keratan sulfate proteoglycan lumican) (KSPG lumican)	N[115]LTFIHLQHNR
P55268	Laminin subunit beta-2 (Laminin B1s chain) (Laminin-11 subunit beta) (Laminin-14 subunit beta) (Laminin-15 subunit beta) (Laminin-3 subunit beta) (Laminin-4 subunit beta) (Laminin-7 subunit beta) (Laminin-9 subunit beta) (S-laminin subunit beta) (S-LAM beta)	QAALDKAN[115]ASR
P55899	IgG receptor FcRn large subunit p51 (FcRn) (IgG Fc fragment receptor transporter alpha chain) (Neonatal Fc receptor)	GPDN[115]TSVPTAK
P56199	Integrin alpha-1 (CD49 antigen-like family member A) (Laminin and collagen receptor) (VLA-1) (CD antigen CD49a)	YN[115]HTGQVIIYR
P79483	HLA class II histocompatibility antigen, DR beta 3 chain (MHC class II antigen DRB3)	SECHFFN[115]GTER
Q02817	Mucin-2 (MUC-2) (Intestinal mucin-2)	N[115]LTALATSKPR
Q02817	Mucin-2 (MUC-2) (Intestinal mucin-2)	GPGWAAN[115]ISCR
Q02817	Mucin-2 (MUC-2) (Intestinal mucin-2)	YN[115]NTVEIVKVE
Q02817	Mucin-2 (MUC-2) (Intestinal mucin-2)	YN[115]LTTCQQTCR
Q07075	Glutamyl aminopeptidase (EAP) (EC 3.4.11.7) (Aminopeptidase A) (AP-A) (Differentiation antigen gp160) (CD antigen CD249)	HTAEYAAN[115]ITK
Q07954	Prolow-density lipoprotein receptor-related protein 1 (LRP-1) (Alpha-2-macroglobulin receptor) (A2MR) (Apolipoprotein E receptor) (APOER) (CD antigen CD91) [Cleaved into: Low-density lipoprotein receptor-related protein 1 85 kDa subunit (LRP-85); Low-density lipoprotein receptor-related protein 1 515 kDa subunit (LRP-515); Low-density lipoprotein receptor-related protein 1 intracellular domain (L…	LN[115]GSN[115]VQVLHR
Q07954	Prolow-density lipoprotein receptor-related protein 1 (LRP-1) (Alpha-2-macroglobulin receptor) (A2MR) (Apolipoprotein E receptor) (APOER) (CD antigen CD91) [Cleaved into: Low-density lipoprotein receptor-related protein 1 85 kDa subunit (LRP-85); Low-density lipoprotein receptor-related protein 1 515 kDa subunit (LRP-515); Low-density lipoprotein receptor-related protein 1 intracellular domain (L…	FN[115]STEYQVVTR
Q07954	Prolow-density lipoprotein receptor-related protein 1 (LRP-1) (Alpha-2-macroglobulin receptor) (A2MR) (Apolipoprotein E receptor) (APOER) (CD antigen CD91) [Cleaved into: Low-density lipoprotein receptor-related protein 1 85 kDa subunit (LRP-85); Low-density lipoprotein receptor-related protein 1 515 kDa subunit (LRP-515); Low-density lipoprotein receptor-related protein 1 intracellular domain (L…	GVTHLN[115]ISGLK
Q07954	Prolow-density lipoprotein receptor-related protein 1 (LRP-1) (Alpha-2-macroglobulin receptor) (A2MR) (Apolipoprotein E receptor) (APOER) (CD antigen CD91) [Cleaved into: Low-density lipoprotein receptor-related protein 1 85 kDa subunit (LRP-85); Low-density lipoprotein receptor-related protein 1 515 kDa subunit (LRP-515); Low-density lipoprotein receptor-related protein 1 intracellular domain (L…	IETILLN[115]GTDR
Q07954	Prolow-density lipoprotein receptor-related protein 1 (LRP-1) (Alpha-2-macroglobulin receptor) (A2MR) (Apolipoprotein E receptor) (APOER) (CD antigen CD91) [Cleaved into: Low-density lipoprotein receptor-related protein 1 85 kDa subunit (LRP-85); Low-density lipoprotein receptor-related protein 1 515 kDa subunit (LRP-515); Low-density lipoprotein receptor-related protein 1 intracellular domain (L…	WTGHN[115]VTVVQR
Q08380	Galectin-3-binding protein (Basement membrane autoantigen p105) (Lectin galactoside-binding soluble 3-binding protein) (Mac-2-binding protein) (MAC2BP) (Mac-2 BP) (Tumor-associated antigen 90K)	IPSALDTN[115]SSK
Q08380	Galectin-3-binding protein (Basement membrane autoantigen p105) (Lectin galactoside-binding soluble 3-binding protein) (Mac-2-binding protein) (MAC2BP) (Mac-2 BP) (Tumor-associated antigen 90K)	DAGVVCTN[115]ETR
Q08380	Galectin-3-binding protein (Basement membrane autoantigen p105) (Lectin galactoside-binding soluble 3-binding protein) (Mac-2-binding protein) (MAC2BP) (Mac-2 BP) (Tumor-associated antigen 90K)	GFEN[115]ATQALGR
Q12802	A-kinase anchor protein 13 (AKAP-13) (AKAP-Lbc) (Breast cancer nuclear receptor-binding auxiliary protein) (Guanine nucleotide exchange factor Lbc) (Human thyroid-anchoring protein 31) (Lymphoid blast crisis oncogene) (LBC oncogene) (Non-oncogenic Rho GTPase-specific GTP exchange factor) (Protein kinase A-anchoring protein 13) (p47)	REN[115]ISHN[115]TQDI
Q12864	Cadherin-17 (Intestinal peptide-associated transporter HPT-1) (Liver-intestine cadherin) (LI-cadherin)	VEN[115]STDPHPIK
Q13201	Multimerin-1 (EMILIN-4) (Elastin microfibril interface located protein 4) (Elastin microfibril interfacer 4) (Endothelial cell multimerin) [Cleaved into: Platelet glycoprotein Ia*; 155 kDa platelet multimerin (p-155) (p155)]	DEKLN[115]QSNFQK
Q13201	Multimerin-1 (EMILIN-4) (Elastin microfibril interface located protein 4) (Elastin microfibril interfacer 4) (Endothelial cell multimerin) [Cleaved into: Platelet glycoprotein Ia*; 155 kDa platelet multimerin (p-155) (p155)]	HPFTGDN[115]CTIK
Q13421	Mesothelin (CAK1 antigen) (Pre-pro-megakaryocyte-potentiating factor) [Cleaved into: Megakaryocyte-potentiating factor (MPF); Mesothelin, cleaved form]	KWN[115]VTSLETLK
Q13438	Protein OS-9 (Amplified in osteosarcoma 9)	YHSQTYGN[115]GSK
Q13510	Acid ceramidase (AC) (ACDase) (Acid CDase) (EC 3.5.1.23) (Acylsphingosine deacylase) (N-acylsphingosine amidohydrolase) (Putative 32 kDa heart protein) (PHP32) [Cleaved into: Acid ceramidase subunit alpha; Acid ceramidase subunit beta]	LEN[115]STSYEEAK
Q13625	Apoptosis-stimulating of p53 protein 2 (Bcl2-binding protein) (Bbp) (Renal carcinoma antigen NY-REN-51) (Tumor suppressor p53-binding protein 2) (53BP2) (p53-binding protein 2) (p53BP2)	N[115]QSDADLEALR
Q13797	Integrin alpha-9 (Integrin alpha-RLC)	IAQKN[115]QTVFER
Q14002	Carcinoembryonic antigen-related cell adhesion molecule 7 (Carcinoembryonic antigen CGM2)	VNN[115]QSLLVSPR
Q14108	Lysosome membrane protein 2 (85 kDa lysosomal membrane sialoglycoprotein) (LGP85) (CD36 antigen-like 2) (Lysosome membrane protein II) (LIMP II) (Scavenger receptor class B member 2) (CD antigen CD36)	TGEDSYLN[115]FTK
Q14112	Nidogen-2 (NID-2) (Osteonidogen)	IHQN[115]ITYQVCR
Q14314	Fibroleukin (Fibrinogen-like protein 2) (pT49)	NN[115]ETEEIKDER
Q14956	Transmembrane glycoprotein NMB (Transmembrane glycoprotein HGFIN)	DRN[115]SSDETFLK
Q15043	Zinc transporter ZIP14 (LIV-1 subfamily of ZIP zinc transporter 4) (LZT-Hs4) (Solute carrier family 39 member 14) (Zrt- and Irt-like protein 14) (ZIP-14)	GN[115]VTQHVQGHR
Q15063	Periostin (PN) (Osteoblast-specific factor 2) (OSF-2)	VN[115]DTLLVNELK
Q15223	Poliovirus receptor-related protein 1 (Herpes virus entry mediator C) (Herpesvirus entry mediator C) (HveC) (Herpesvirus Ig-like receptor) (HIgR) (Nectin-1) (CD antigen CD111)	NPN[115]GTVTVISR
Q15904	V-type proton ATPase subunit S1 (V-ATPase subunit S1) (Protein XAP-3) (V-ATPase Ac45 subunit) (V-ATPase S1 accessory protein) (Vacuolar proton pump subunit S1)	PPVSYN[115]DTAPR
Q16787	Laminin subunit alpha-3 (Epiligrin 170 kDa subunit) (E170) (Epiligrin subunit alpha) (Kalinin subunit alpha) (Laminin-5 subunit alpha) (Laminin-6 subunit alpha) (Laminin-7 subunit alpha) (Nicein subunit alpha)	EVIDTN[115]LTTLR
Q16853	Membrane primary amine oxidase (EC 1.4.3.21) (Copper amine oxidase) (HPAO) (Semicarbazide-sensitive amine oxidase) (SSAO) (Vascular adhesion protein 1) (VAP-1)	YLYLASN[115]HSN[115]K
Q16853	Membrane primary amine oxidase (EC 1.4.3.21) (Copper amine oxidase) (HPAO) (Semicarbazide-sensitive amine oxidase) (SSAO) (Vascular adhesion protein 1) (VAP-1)	YLYLASN[115]HSNK
Q29974	HLA class II histocompatibility antigen, DRB1-16 beta chain (MHC class II antigen DRB1*16) (DR-16) (DR16)	RECHFFN[115]GTER
Q2KHR2	DNA-binding protein RFX7 (Regulatory factor X 7) (Regulatory factor X domain-containing protein 2)	M[147]N[115]N[115]LPSN[115]YTAR
Q30154	HLA class II histocompatibility antigen, DR beta 5 chain (DR beta-5) (DR2-beta-2) (Dw2) (MHC class II antigen DRB5)	YECHFFN[115]GTER
Q30167	HLA class II histocompatibility antigen, DRB1-10 beta chain (DRw10) (MHC class II antigen DRB1*10)	FECHFFN[115]GTER
Q3T906	N-acetylglucosamine-1-phosphotransferase subunits alpha/beta (EC 2.7.8.17) (GlcNAc-1-phosphotransferase subunits alpha/beta) (Stealth protein GNPTAB) (UDP-N-acetylglucosamine-1-phosphotransferase subunits alpha/beta) [Cleaved into: N-acetylglucosamine-1-phosphotransferase subunit alpha; N-acetylglucosamine-1-phosphotransferase subunit beta]	IPLVN[115]ISLLPK
Q685J3	Mucin-17 (MUC-17) (Small intestinal mucin-3) (MUC-3)	TVLDN[115]ATEVVK
Q68CR1	Protein sel-1 homolog 3 (Suppressor of lin-12-like protein 3) (Sel-1L3)	QN[115]ESVSEIGGK
Q6P179	Endoplasmic reticulum aminopeptidase 2 (EC 3.4.11.-) (Leukocyte-derived arginine aminopeptidase) (L-RAP)	DSLN[115]SSRPISK
Q6UX06	Olfactomedin-4 (OLM4) (Antiapoptotic protein GW112) (G-CSF-stimulated clone 1 protein) (hGC-1) (hOLfD)	FSN[115]FTGSVDDR
Q6V0I7	Protocadherin Fat 4 (hFat4) (Cadherin family member 14) (FAT tumor suppressor homolog 4) (Fat-like cadherin protein FAT-J)	IN[115]ATTGEIFNK
Q6ZMJ2	Scavenger receptor class A member 5 (Scavenger receptor hlg)	LVN[115]GSGPHEGR
Q6ZMJ2	Scavenger receptor class A member 5 (Scavenger receptor hlg)	VLVSN[115]ASEDTR
Q86T13	C-type lectin domain family 14 member A (Epidermal growth factor receptor 5) (EGFR-5)	RPGAASN[115]LSYR
Q86VB7	Scavenger receptor cysteine-rich type 1 protein M130 (Hemoglobin scavenger receptor) (CD antigen CD163) [Cleaved into: Soluble CD163 (sCD163)]	GWAN[115]SSAGSGR
Q8IV08	Phospholipase D3 (PLD 3) (EC 3.1.4.4) (Choline phosphatase 3) (HindIII K4L homolog) (Hu-K4) (Phosphatidylcholine-hydrolyzing phospholipase D3)	DN[115]HTHSDIQVK
Q8IWA5	Choline transporter-like protein 2 (Solute carrier family 44 member 2)	KN[115]ITDLVEGAK
Q8N441	Fibroblast growth factor receptor-like 1 (FGF receptor-like protein 1) (FGF homologous factor receptor) (FGFR-like protein) (Fibroblast growth factor receptor 5) (FGFR-5)	HN[115]STIDVGGQK
Q8NBJ4	Golgi membrane protein 1 (Golgi membrane protein GP73) (Golgi phosphoprotein 2)	VLVNN[115]ITTGER
Q8NDA2	Hemicentin-2	N[115]GQN[115]VTTVSHR
Q8TCJ2	Dolichyl-diphosphooligosaccharide--protein glycosyltransferase subunit STT3B (Oligosaccharyl transferase subunit STT3B) (STT3-B) (EC 2.4.1.119) (Source of immunodominant MHC-associated peptides homolog)	AMSSN[115]ETAAYK
Q8TCJ2	Dolichyl-diphosphooligosaccharide--protein glycosyltransferase subunit STT3B (Oligosaccharyl transferase subunit STT3B) (STT3-B) (EC 2.4.1.119) (Source of immunodominant MHC-associated peptides homolog)	AM[147]SSN[115]ETAAYK
Q92542	Nicastrin	AN[115]NSWFQSILR
Q92626	Peroxidasin homolog (EC 1.11.1.7) (Melanoma-associated antigen MG50) (Vascular peroxidase 1) (p53-responsive gene 2 protein)	ILCDNADN[115]ITR
Q92953	Potassium voltage-gated channel subfamily B member 2 (Voltage-gated potassium channel subunit Kv2.2)	RN[115]GSIVSMNLK
Q93086	P2X purinoceptor 5 (P2X5) (ATP receptor) (Purinergic receptor)	FN[115]FSN[115]NVM[147]DVK
Q96AY3	Peptidyl-prolyl cis-trans isomerase FKBP10 (PPIase FKBP10) (EC 5.2.1.8) (65 kDa FK506-binding protein) (65 kDa FKBP) (FKBP-65) (FK506-binding protein 10) (FKBP-10) (Immunophilin FKBP65) (Rotamase)	YHYN[115]GTFEDGK
Q96K78	Probable G-protein coupled receptor 128	LTAEN[115]ITSATR
Q96NT5	Proton-coupled folate transporter (G21) (Heme carrier protein 1) (PCFT/HCP1) (Solute carrier family 46 member 1)	FSADLGYN[115]GTR
Q96RQ9	L-amino-acid oxidase (LAAO) (LAO) (EC 1.4.3.2) (Interleukin-4-induced protein 1) (IL4-induced protein 1) (Protein Fig-1) (hFIG1)	LCQGLGLN[115]LTK
Q99102	Mucin-4 (MUC-4) (Ascites sialoglycoprotein) (ASGP) (Pancreatic adenocarcinoma mucin) (Testis mucin) (Tracheobronchial mucin) [Cleaved into: Mucin-4 alpha chain (Ascites sialoglycoprotein 1) (ASGP-1); Mucin-4 beta chain (Ascites sialoglycoprotein 2) (ASGP-2)]	DVTALN[115]VSTLK
Q99467	CD180 antigen (Lymphocyte antigen 64) (Radioprotective 105 kDa protein) (CD antigen CD180)	LM[147]N[115]LTFLDLTR
Q99538	Legumain (EC 3.4.22.34) (Asparaginyl endopeptidase) (Protease, cysteine 1)	DLN[115]ETIHYM[147]YK
Q99999	Galactosylceramide sulfotransferase (GalCer sulfotransferase) (EC 2.8.2.11) (3'-phosphoadenosine-5'-phosphosulfate:GalCer sulfotransferase) (3'-phosphoadenylylsulfate:galactosylceramide 3'-sulfotransferase) (Cerebroside sulfotransferase)	AN[115]GSAGECQPR
Q9BY67	Cell adhesion molecule 1 (Immunoglobulin superfamily member 4) (IgSF4) (Nectin-like protein 2) (NECL-2) (Spermatogenic immunoglobulin superfamily) (SgIgSF) (Synaptic cell adhesion molecule) (SynCAM) (Tumor suppressor in lung cancer 1) (TSLC-1)	LTN[115]VSISDEGR
Q9BY67	Cell adhesion molecule 1 (Immunoglobulin superfamily member 4) (IgSF4) (Nectin-like protein 2) (NECL-2) (Spermatogenic immunoglobulin superfamily) (SgIgSF) (Synaptic cell adhesion molecule) (SynCAM) (Tumor suppressor in lung cancer 1) (TSLC-1)	QLLN[115]FSSSELK
Q9H6X5	Uncharacterized protein C19orf44	EN[115]ISPEAPAGK
Q9HD45	Transmembrane 9 superfamily member 3 (EP70-P-iso) (SM-11044-binding protein)	IVDVN[115]LTSEGK
Q9NPR2	Semaphorin-4B	KIN[115]SSLQLPDR
Q9NR16	Scavenger receptor cysteine-rich type 1 protein M160 (CD163 antigen-like 1) (CD antigen CD163b)	LADGSNN[115]CSGR
Q9NR16	Scavenger receptor cysteine-rich type 1 protein M160 (CD163 antigen-like 1) (CD antigen CD163b)	LVDGN[115]NSCSGR
Q9NR61	Delta-like protein 4 (Drosophila Delta homolog 4) (Delta4)	EAM[147]NN[115]LSDFQK
Q9NR99	Matrix-remodeling-associated protein 5 (Adhesion protein with leucine-rich repeats and immunoglobulin domains related to perlecan) (Adlican)	SDSGN[115]YTCLVR
Q9NRD8	Dual oxidase 2 (EC 1.11.1.-) (EC 1.6.3.1) (Large NOX 2) (Long NOX 2) (NADH/NADPH thyroid oxidase p138-tox) (NADPH oxidase/peroxidase DUOX2) (NADPH thyroid oxidase 2) (Thyroid oxidase 2) (p138 thyroid oxidase)	EIEDIRN[115]TTLR
Q9UBG0	C-type mannose receptor 2 (C-type lectin domain family 13 member E) (Endocytic receptor 180) (Macrophage mannose receptor 2) (Urokinase-type plasminogen activator receptor-associated protein) (UPAR-associated protein) (Urokinase receptor-associated protein) (CD antigen CD280)	PACN[115]TSLPAQR
Q9UBP4	Dickkopf-related protein 3 (Dickkopf-3) (Dkk-3) (hDkk-3)	GSN[115]GTICDNQR
Q9UH99	SUN domain-containing protein 2 (Protein unc-84 homolog B) (Rab5-interacting protein) (Rab5IP) (Sad1/unc-84 protein-like 2)	SPN[115]STISSAPK
Q9UHG3	Prenylcysteine oxidase 1 (EC 1.8.3.5) (Prenylcysteine lyase)	GELN[115]TSIFSSR
Q9UHN6	Transmembrane protein 2	FDTHEYRN[115]ESR
Q9UIW2	Plexin-A1 (Semaphorin receptor NOV)	YN[115]YTEDPTILR
Q9Y4L1	Hypoxia up-regulated protein 1 (150 kDa oxygen-regulated protein) (ORP-150) (170 kDa glucose-regulated protein) (GRP-170)	NLLN[115]HSSM[147]FLK
Q9Y4L1	Hypoxia up-regulated protein 1 (150 kDa oxygen-regulated protein) (ORP-150) (170 kDa glucose-regulated protein) (GRP-170)	VFGSQN[115]LTTVK
Q9Y5Y7	Lymphatic vessel endothelial hyaluronic acid receptor 1 (LYVE-1) (Cell surface retention sequence-binding protein 1) (CRSBP-1) (Extracellular link domain-containing protein 1) (Hyaluronic acid receptor)	ANQQLN[115]FTEAK
Q9Y6C2	EMILIN-1 (Elastin microfibril interface-located protein 1) (Elastin microfibril interfacer 1)	LN[115]SSLQLLEDR
Q9Y6R7	IgGFc-binding protein (Fcgamma-binding protein antigen) (FcgammaBP)	SILSQADN[115]TSK
O15393	Transmembrane protease serine 2 (EC 3.4.21.-) (Serine protease 10) [Cleaved into: Transmembrane protease serine 2 non-catalytic chain; Transmembrane protease serine 2 catalytic chain]	LN[115]TSAGNVDIYK
O43556	Epsilon-sarcoglycan (Epsilon-SG)	LN[115]AIN[115]ITSALDR
O43556	Epsilon-sarcoglycan (Epsilon-SG)	LNAIN[115]ITSALDR
O60637	Tetraspanin-3 (Tspan-3) (Tetraspanin TM4-A) (Transmembrane 4 superfamily member 8)	ETASNCN[115]GSLAH
O60637	Tetraspanin-3 (Tspan-3) (Tetraspanin TM4-A) (Transmembrane 4 superfamily member 8)	TYN[115]GTNPDAASR
O60656	UDP-glucuronosyltransferase 1-9 (UDPGT 1-9) (UGT1*9) (UGT1-09) (UGT1.9) (EC 2.4.1.17) (UDP-glucuronosyltransferase 1-I) (UGT-1I) (UGT1I) (UDP-glucuronosyltransferase 1A9) (lugP4)	PSNLAN[115]NTILVK
O75629	Protein CREG1 (Cellular repressor of E1A-stimulated genes 1)	IVTPEEYYN[115]VTV
O96005	Cleft lip and palate transmembrane protein 1	PIN[115]ESLASLPLR
P00738	Haptoglobin [Cleaved into: Haptoglobin alpha chain; Haptoglobin beta chain]	LFLN[115]HSEN[115]ATAK
P01042	Kininogen-1 (Alpha-2-thiol proteinase inhibitor) (Fitzgerald factor) (High molecular weight kininogen) (HMWK) (Williams-Fitzgerald-Flaujeac factor) [Cleaved into: Kininogen-1 heavy chain; T-kinin (Ile-Ser-Bradykinin); Bradykinin (Kallidin I); Lysyl-bradykinin (Kallidin II); Kininogen-1 light chain; Low molecular weight growth-promoting factor]	LN[115]AEN[115]N[115]ATFYFK
P01042	Kininogen-1 (Alpha-2-thiol proteinase inhibitor) (Fitzgerald factor) (High molecular weight kininogen) (HMWK) (Williams-Fitzgerald-Flaujeac factor) [Cleaved into: Kininogen-1 heavy chain; T-kinin (Ile-Ser-Bradykinin); Bradykinin (Kallidin I); Lysyl-bradykinin (Kallidin II); Kininogen-1 light chain; Low molecular weight growth-promoting factor]	ITYSIVQTN[115]CSK
P01042	Kininogen-1 (Alpha-2-thiol proteinase inhibitor) (Fitzgerald factor) (High molecular weight kininogen) (HMWK) (Williams-Fitzgerald-Flaujeac factor) [Cleaved into: Kininogen-1 heavy chain; T-kinin (Ile-Ser-Bradykinin); Bradykinin (Kallidin I); Lysyl-bradykinin (Kallidin II); Kininogen-1 light chain; Low molecular weight growth-promoting factor]	LN[115]AENN[115]ATFYFK
P01042	Kininogen-1 (Alpha-2-thiol proteinase inhibitor) (Fitzgerald factor) (High molecular weight kininogen) (HMWK) (Williams-Fitzgerald-Flaujeac factor) [Cleaved into: Kininogen-1 heavy chain; T-kinin (Ile-Ser-Bradykinin); Bradykinin (Kallidin I); Lysyl-bradykinin (Kallidin II); Kininogen-1 light chain; Low molecular weight growth-promoting factor]	LNAEN[115]N[115]ATFYFK
P01042	Kininogen-1 (Alpha-2-thiol proteinase inhibitor) (Fitzgerald factor) (High molecular weight kininogen) (HMWK) (Williams-Fitzgerald-Flaujeac factor) [Cleaved into: Kininogen-1 heavy chain; T-kinin (Ile-Ser-Bradykinin); Bradykinin (Kallidin I); Lysyl-bradykinin (Kallidin II); Kininogen-1 light chain; Low molecular weight growth-promoting factor]	LNAENN[115]ATFYFK
P01833	Polymeric immunoglobulin receptor (PIgR) (Poly-Ig receptor) (Hepatocellular carcinoma-associated protein TB6) [Cleaved into: Secretory component]	VSQGPGLLN[115]DTK
P01833	Polymeric immunoglobulin receptor (PIgR) (Poly-Ig receptor) (Hepatocellular carcinoma-associated protein TB6) [Cleaved into: Secretory component]	SSGYVNPN[115]YTGR
P01833	Polymeric immunoglobulin receptor (PIgR) (Poly-Ig receptor) (Hepatocellular carcinoma-associated protein TB6) [Cleaved into: Secretory component]	GN[115]VTAVLGETLK
P01876	Ig alpha-1 chain C region	LAGKPTHVN[115]VSV
P01903	HLA class II histocompatibility antigen, DR alpha chain (MHC class II antigen DRA)	FTPPVVN[115]VTWLR
P02749	Beta-2-glycoprotein 1 (APC inhibitor) (Activated protein C-binding protein) (Anticardiolipin cofactor) (Apolipoprotein H) (Apo-H) (Beta-2-glycoprotein I) (B2GPI) (Beta(2)GPI)	YKPSAGN[115]NSLYR
P02750	Leucine-rich alpha-2-glycoprotein (LRG)	PPGLLAN[115]FTLLR
P02763	Alpha-1-acid glycoprotein 1 (AGP 1) (Orosomucoid-1) (OMD 1)	CIYN[115]TTYLNVQR
P02790	Hemopexin (Beta-1B-glycoprotein)	PQN[115]VTSLLGCTH
P04062	Glucosylceramidase (EC 3.2.1.45) (Acid beta-glucosidase) (Alglucerase) (Beta-glucocerebrosidase) (D-glucosyl-N-acylsphingosine glucohydrolase) (Imiglucerase)	PTLAN[115]STHHNVR
P04216	Thy-1 membrane glycoprotein (CDw90) (Thy-1 antigen) (CD antigen CD90)	PPISSQN[115]VTVLR
P04217	Alpha-1B-glycoprotein (Alpha-1-B glycoprotein)	PLAN[115]VTLTCQAR
P04233	HLA class II histocompatibility antigen gamma chain (HLA-DR antigens-associated invariant chain) (Ia antigen-associated invariant chain) (Ii) (p33) (CD antigen CD74)	ALPQGPM[147]QN[115]ATK
P05156	Complement factor I (EC 3.4.21.45) (C3B/C4B inactivator) [Cleaved into: Complement factor I heavy chain; Complement factor I light chain]	FLN[115]N[115]GTCTAEGK
P05156	Complement factor I (EC 3.4.21.45) (C3B/C4B inactivator) [Cleaved into: Complement factor I heavy chain; Complement factor I light chain]	FLNN[115]GTCTAEGK
P05556	Integrin beta-1 (Fibronectin receptor subunit beta) (VLA-4 subunit beta) (CD antigen CD29)	N[115]GVN[115]GTGEN[115]GRK
P05556	Integrin beta-1 (Fibronectin receptor subunit beta) (VLA-4 subunit beta) (CD antigen CD29)	NGVN[115]GTGEN[115]GRK
P05556	Integrin beta-1 (Fibronectin receptor subunit beta) (VLA-4 subunit beta) (CD antigen CD29)	N[115]GVN[115]GTGENGRK
P06731	Carcinoembryonic antigen-related cell adhesion molecule 5 (Carcinoembryonic antigen) (CEA) (Meconium antigen 100) (CD antigen CD66e)	EIIYPN[115]ASLLIQ
P06731	Carcinoembryonic antigen-related cell adhesion molecule 5 (Carcinoembryonic antigen) (CEA) (Meconium antigen 100) (CD antigen CD66e)	SGENLN[115]LSCHAA
P06731	Carcinoembryonic antigen-related cell adhesion molecule 5 (Carcinoembryonic antigen) (CEA) (Meconium antigen 100) (CD antigen CD66e)	CQAN[115]NSASGHSR
P06731	Carcinoembryonic antigen-related cell adhesion molecule 5 (Carcinoembryonic antigen) (CEA) (Meconium antigen 100) (CD antigen CD66e)	FN[115]VTRN[115]DTASYK
P06731	Carcinoembryonic antigen-related cell adhesion molecule 5 (Carcinoembryonic antigen) (CEA) (Meconium antigen 100) (CD antigen CD66e)	ITPNNN[115]GTYACF
P06731	Carcinoembryonic antigen-related cell adhesion molecule 5 (Carcinoembryonic antigen) (CEA) (Meconium antigen 100) (CD antigen CD66e)	TQELFISN[115]ITEK
P06731	Carcinoembryonic antigen-related cell adhesion molecule 5 (Carcinoembryonic antigen) (CEA) (Meconium antigen 100) (CD antigen CD66e)	APTISPLN[115]TSYR
P06731	Carcinoembryonic antigen-related cell adhesion molecule 5 (Carcinoembryonic antigen) (CEA) (Meconium antigen 100) (CD antigen CD66e)	WVNN[115]QSLPVSPR
P07585	Decorin (Bone proteoglycan II) (PG-S2) (PG40)	DN[115]GSLANTPHLR
P07996	Thrombospondin-1	VN[115]STTGPGEHLR
P08238	Heat shock protein HSP 90-beta (HSP 90) (Heat shock 84 kDa) (HSP 84) (HSP84)	ELISN[115]ASDALDK
P08473	Neprilysin (EC 3.4.24.11) (Atriopeptidase) (Common acute lymphocytic leukemia antigen) (CALLA) (Enkephalinase) (Neutral endopeptidase 24.11) (NEP) (Neutral endopeptidase) (Skin fibroblast elastase) (SFE) (CD antigen CD10)	EIAN[115]ATAKPEDR
P08575	Receptor-type tyrosine-protein phosphatase C (EC 3.1.3.48) (Leukocyte common antigen) (L-CA) (T200) (CD antigen CD45)	YAN[115]ITVDYLYNK
P08603	Complement factor H (H factor 1)	PQIEHGTIN[115]SSR
P08648	Integrin alpha-5 (CD49 antigen-like family member E) (Fibronectin receptor subunit alpha) (Integrin alpha-F) (VLA-5) (CD antigen CD49e) [Cleaved into: Integrin alpha-5 heavy chain; Integrin alpha-5 light chain]	LN[115]CTTNHPINPK
P08962	CD63 antigen (Granulophysin) (Lysosomal-associated membrane protein 3) (LAMP-3) (Melanoma-associated antigen ME491) (OMA81H) (Ocular melanoma-associated antigen) (Tetraspanin-30) (Tspan-30) (CD antigen CD63)	PKN[115]N[115]HTASILDR
P08962	CD63 antigen (Granulophysin) (Lysosomal-associated membrane protein 3) (LAMP-3) (Melanoma-associated antigen ME491) (OMA81H) (Ocular melanoma-associated antigen) (Tetraspanin-30) (Tspan-30) (CD antigen CD63)	PKNN[115]HTASILDR
P09326	CD48 antigen (B-lymphocyte activation marker BLAST-1) (BCM1 surface antigen) (Leukocyte antigen MEM-102) (TCT.1) (CD antigen CD48)	LETTLM[147]PHN[115]YSR
P09326	CD48 antigen (B-lymphocyte activation marker BLAST-1) (BCM1 surface antigen) (Leukocyte antigen MEM-102) (TCT.1) (CD antigen CD48)	VQKEDN[115]STYIM[147]R
P10253	Lysosomal alpha-glucosidase (EC 3.2.1.20) (Acid maltase) (Aglucosidase alfa) [Cleaved into: 76 kDa lysosomal alpha-glucosidase; 70 kDa lysosomal alpha-glucosidase]	ITN[115]ETGQPLIGK
P10316	HLA class I histocompatibility antigen, A-69 alpha chain (Aw-69) (HLA class I histocompatibility antigen, A-28 alpha chain) (MHC class I antigen A*69)	N[115]QSEAGSHTVQR
P11047	Laminin subunit gamma-1 (Laminin B2 chain) (Laminin-1 subunit gamma) (Laminin-10 subunit gamma) (Laminin-11 subunit gamma) (Laminin-2 subunit gamma) (Laminin-3 subunit gamma) (Laminin-4 subunit gamma) (Laminin-6 subunit gamma) (Laminin-7 subunit gamma) (Laminin-8 subunit gamma) (Laminin-9 subunit gamma) (S-laminin subunit gamma) (S-LAM gamma)	NDN[115]KTAAEEALR
P11047	Laminin subunit gamma-1 (Laminin B2 chain) (Laminin-1 subunit gamma) (Laminin-10 subunit gamma) (Laminin-11 subunit gamma) (Laminin-2 subunit gamma) (Laminin-3 subunit gamma) (Laminin-4 subunit gamma) (Laminin-6 subunit gamma) (Laminin-7 subunit gamma) (Laminin-8 subunit gamma) (Laminin-9 subunit gamma) (S-laminin subunit gamma) (S-LAM gamma)	ASAVQKN[115]ATSTK
P11166	Solute carrier family 2, facilitated glucose transporter member 1 (Glucose transporter type 1, erythrocyte/brain) (GLUT-1) (HepG2 glucose transporter)	IEEFYN[115]QTWVHR
P11215	Integrin alpha-M (CD11 antigen-like family member B) (CR-3 alpha chain) (Cell surface glycoprotein MAC-1 subunit alpha) (Leukocyte adhesion receptor MO1) (Neutrophil adherence receptor) (CD antigen CD11b)	YLN[115]FTASEN[115]TSR
P12109	Collagen alpha-1(VI) chain	RN[115]FTAADWGQSR
P13473	Lysosome-associated membrane glycoprotein 2 (LAMP-2) (Lysosome-associated membrane protein 2) (CD107 antigen-like family member B) (CD antigen CD107b)	NPN[115]TTHSTGSCR
P13598	Intercellular adhesion molecule 2 (ICAM-2) (CD antigen CD102)	GN[115]ETLHYETFGK
P14410	Sucrase-isomaltase, intestinal [Cleaved into: Sucrase (EC 3.2.1.48); Isomaltase (EC 3.2.1.10)]	VWPDLPN[115]ITIDK
P14410	Sucrase-isomaltase, intestinal [Cleaved into: Sucrase (EC 3.2.1.48); Isomaltase (EC 3.2.1.10)]	RAN[115]GTTYATYER
P14410	Sucrase-isomaltase, intestinal [Cleaved into: Sucrase (EC 3.2.1.48); Isomaltase (EC 3.2.1.10)]	TLTEDEAVN[115]ASR
P15157	#N/A	LELEEPVN[115]ISSR
P17927	Complement receptor type 1 (C3b/C4b receptor) (CD antigen CD35)	AVN[115]YTCDPHPDR
P19652	Alpha-1-acid glycoprotein 2 (AGP 2) (Orosomucoid-2) (OMD 2)	VPVPITN[115]ATLDR
P20160	Azurocidin (Cationic antimicrobial protein CAP37) (Heparin-binding protein) (HBP)	PLQN[115]ATVEAGTR
P20701	Integrin alpha-L (CD11 antigen-like family member A) (Leukocyte adhesion glycoprotein LFA-1 alpha chain) (LFA-1A) (Leukocyte function-associated molecule 1 alpha chain) (CD antigen CD11a)	ALSCN[115]VSSPIFK
P21810	Biglycan (Bone/cartilage proteoglycan I) (PG-S1)	QVVYLHSNN[115]ITK
P21810	Biglycan (Bone/cartilage proteoglycan I) (PG-S1)	QVVYLHSN[115]N[115]ITK
P22105	Tenascin-X (TN-X) (Hexabrachion-like protein)	ALN[115]LTEGFAVLH
P22105	Tenascin-X (TN-X) (Hexabrachion-like protein)	RPWGN[115]LTAELSR
P23229	Integrin alpha-6 (CD49 antigen-like family member F) (VLA-6) (CD antigen CD49f) [Cleaved into: Integrin alpha-6 heavy chain; Integrin alpha-6 light chain]	LWN[115]STFLEEYSK
P24043	Laminin subunit alpha-2 (Laminin M chain) (Laminin-12 subunit alpha) (Laminin-2 subunit alpha) (Laminin-4 subunit alpha) (Merosin heavy chain)	ICNQN[115]SSNPNQR
P29622	Kallistatin (Kallikrein inhibitor) (Peptidase inhibitor 4) (PI-4) (Serpin A4)	FLN[115]DTMAVYEAK
P29622	Kallistatin (Kallikrein inhibitor) (Peptidase inhibitor 4) (PI-4) (Serpin A4)	FLN[115]DTM[147]AVYEAK
P30457	HLA class I histocompatibility antigen, A-66 alpha chain (Aw-66) (HLA class I histocompatibility antigen, A-10 alpha chain) (MHC class I antigen A*66)	N[115]QSEDGSHTIQR
P30488	HLA class I histocompatibility antigen, B-50 alpha chain (Bw-50) (HLA class I histocompatibility antigen, B-21 alpha chain) (MHC class I antigen B*50)	N[115]QSEAGSHTWQR
P31997	Carcinoembryonic antigen-related cell adhesion molecule 8 (CD67 antigen) (Carcinoembryonic antigen CGM6) (Non-specific cross-reacting antigen NCA-95) (CD antigen CD66b)	ETIYPN[115]ASLLM[147]R
P32004	Neural cell adhesion molecule L1 (N-CAM-L1) (NCAM-L1) (CD antigen CD171)	FFPYAN[115]GTLGIR
P32004	Neural cell adhesion molecule L1 (N-CAM-L1) (NCAM-L1) (CD antigen CD171)	THN[115]LTDLSPHLR
P32942	Intercellular adhesion molecule 3 (ICAM-3) (CDw50) (ICAM-R) (CD antigen CD50)	EIVCN[115]VTLGGER
P35442	Thrombospondin-2	VN[115]STTGTGEHLR
P35555	Fibrillin-1	PVN[115]VTDYCQLVR
P38570	Integrin alpha-E (HML-1 antigen) (Integrin alpha-IEL) (Mucosal lymphocyte 1 antigen) (CD antigen CD103) [Cleaved into: Integrin alpha-E light chain; Integrin alpha-E heavy chain]	VQN[115]ITQVGSVTK
P42892	Endothelin-converting enzyme 1 (ECE-1) (EC 3.4.24.71)	LGGWN[115]ITGPWAK
P43652	Afamin (Alpha-albumin) (Alpha-Alb)	YAEDKFN[115]ETTEK
P51884	Lumican (Keratan sulfate proteoglycan lumican) (KSPG lumican)	VN[115]LTFIHLQHNR
P51888	Prolargin (Proline-arginine-rich end leucine-rich repeat protein)	NSFN[115]ISNLLVLH
P53634	Dipeptidyl peptidase 1 (EC 3.4.14.1) (Cathepsin C) (Cathepsin J) (Dipeptidyl peptidase I) (DPP-I) (DPPI) (Dipeptidyl transferase) [Cleaved into: Dipeptidyl peptidase 1 exclusion domain chain (Dipeptidyl peptidase I exclusion domain chain); Dipeptidyl peptidase 1 heavy chain (Dipeptidyl peptidase I heavy chain); Dipeptidyl peptidase 1 light chain (Dipeptidyl peptidase I light chain)]	DVN[115]CSVMGPQEK
P53634	Dipeptidyl peptidase 1 (EC 3.4.14.1) (Cathepsin C) (Cathepsin J) (Dipeptidyl peptidase I) (DPP-I) (DPPI) (Dipeptidyl transferase) [Cleaved into: Dipeptidyl peptidase 1 exclusion domain chain (Dipeptidyl peptidase I exclusion domain chain); Dipeptidyl peptidase 1 heavy chain (Dipeptidyl peptidase I heavy chain); Dipeptidyl peptidase 1 light chain (Dipeptidyl peptidase I light chain)]	DVN[115]CSVM[147]GPQEK
P54289	Voltage-dependent calcium channel subunit alpha-2/delta-1 (Voltage-gated calcium channel subunit alpha-2/delta-1) [Cleaved into: Voltage-dependent calcium channel subunit alpha-2-1; Voltage-dependent calcium channel subunit delta-1]	IDVNSWIEN[115]FTK
P54289	Voltage-dependent calcium channel subunit alpha-2/delta-1 (Voltage-gated calcium channel subunit alpha-2/delta-1) [Cleaved into: Voltage-dependent calcium channel subunit alpha-2-1; Voltage-dependent calcium channel subunit delta-1]	VLKDAVNN[115]ITAK
P55058	Phospholipid transfer protein (Lipid transfer protein II)	VSN[115]VSCQASVSR
P55083	Microfibril-associated glycoprotein 4	LEDFEN[115]NTAYAK
P55268	Laminin subunit beta-2 (Laminin B1s chain) (Laminin-11 subunit beta) (Laminin-14 subunit beta) (Laminin-15 subunit beta) (Laminin-3 subunit beta) (Laminin-4 subunit beta) (Laminin-7 subunit beta) (Laminin-9 subunit beta) (S-laminin subunit beta) (S-LAM beta)	AQAALDKAN[115]ASR
P56199	Integrin alpha-1 (CD49 antigen-like family member A) (Laminin and collagen receptor) (VLA-1) (CD antigen CD49a)	DSCESN[115]HN[115]ITCK
P56199	Integrin alpha-1 (CD49 antigen-like family member A) (Laminin and collagen receptor) (VLA-1) (CD antigen CD49a)	DSCESNHN[115]ITCK
P79483	HLA class II histocompatibility antigen, DR beta 3 chain (MHC class II antigen DRB3)	KSECHFFN[115]GTER
Q02083	N-acylethanolamine-hydrolyzing acid amidase (EC 3.5.1.-) (Acid ceramidase-like protein) (N-acylsphingosine amidohydrolase-like) (ASAH-like protein)	FN[115]VSLDSVPELR
Q02817	Mucin-2 (MUC-2) (Intestinal mucin-2)	LYN[115]LTTCQQTCR
Q02817	Mucin-2 (MUC-2) (Intestinal mucin-2)	PKNN[115]CTFFSCVK
Q02817	Mucin-2 (MUC-2) (Intestinal mucin-2)	SN[115]LTALATSKPR
Q02817	Mucin-2 (MUC-2) (Intestinal mucin-2)	PADTCCN[115]ITVCK
Q02930	Cyclic AMP-responsive element-binding protein 5 (CREB-5) (cAMP-responsive element-binding protein 5) (CRE-BPa)	N[115]ISM[147]HN[115]AVGGAM
Q05707	Collagen alpha-1(XIV) chain (Undulin)	VN[115]WTHAPGNVEK
Q07000	HLA class I histocompatibility antigen, Cw-15 alpha chain (MHC class I antigen Cw*15)	N[115]QSEAGSHIIQR
Q07954	Prolow-density lipoprotein receptor-related protein 1 (LRP-1) (Alpha-2-macroglobulin receptor) (A2MR) (Apolipoprotein E receptor) (APOER) (CD antigen CD91) [Cleaved into: Low-density lipoprotein receptor-related protein 1 85 kDa subunit (LRP-85); Low-density lipoprotein receptor-related protein 1 515 kDa subunit (LRP-515); Low-density lipoprotein receptor-related protein 1 intracellular domain (L…	FGTCSQLCN[115]NTK
Q07954	Prolow-density lipoprotein receptor-related protein 1 (LRP-1) (Alpha-2-macroglobulin receptor) (A2MR) (Apolipoprotein E receptor) (APOER) (CD antigen CD91) [Cleaved into: Low-density lipoprotein receptor-related protein 1 85 kDa subunit (LRP-85); Low-density lipoprotein receptor-related protein 1 515 kDa subunit (LRP-515); Low-density lipoprotein receptor-related protein 1 intracellular domain (L…	LHKDN[115]TTCYEFK
Q07954	Prolow-density lipoprotein receptor-related protein 1 (LRP-1) (Alpha-2-macroglobulin receptor) (A2MR) (Apolipoprotein E receptor) (APOER) (CD antigen CD91) [Cleaved into: Low-density lipoprotein receptor-related protein 1 85 kDa subunit (LRP-85); Low-density lipoprotein receptor-related protein 1 515 kDa subunit (LRP-515); Low-density lipoprotein receptor-related protein 1 intracellular domain (L…	LNLDGSN[115]YTLLK
Q08380	Galectin-3-binding protein (Basement membrane autoantigen p105) (Lectin galactoside-binding soluble 3-binding protein) (Mac-2-binding protein) (MAC2BP) (Mac-2 BP) (Tumor-associated antigen 90K)	TVIRPFYLTN[115]SS
Q08380	Galectin-3-binding protein (Basement membrane autoantigen p105) (Lectin galactoside-binding soluble 3-binding protein) (Mac-2-binding protein) (MAC2BP) (Mac-2 BP) (Tumor-associated antigen 90K)	GLN[115]LTEDTYKPR
Q08380	Galectin-3-binding protein (Basement membrane autoantigen p105) (Lectin galactoside-binding soluble 3-binding protein) (Mac-2-binding protein) (MAC2BP) (Mac-2 BP) (Tumor-associated antigen 90K)	LGFEN[115]ATQALGR
Q10588	ADP-ribosyl cyclase 2 (EC 3.2.2.5) (Bone marrow stromal antigen 1) (BST-1) (Cyclic ADP-ribose hydrolase 2) (cADPr hydrolase 2) (CD antigen CD157)	NKN[115]CTAIWEAFK
Q12797	Aspartyl/asparaginyl beta-hydroxylase (EC 1.14.11.16) (Aspartate beta-hydroxylase) (ASP beta-hydroxylase) (Peptide-aspartate beta-dioxygenase)	LVQLFPN[115]DTSLK
Q13201	Multimerin-1 (EMILIN-4) (Elastin microfibril interface located protein 4) (Elastin microfibril interfacer 4) (Endothelial cell multimerin) [Cleaved into: Platelet glycoprotein Ia*; 155 kDa platelet multimerin (p-155) (p155)]	INN[115]LTVSLEM[147]EK
Q13449	Limbic system-associated membrane protein (LSAMP) (IgLON family member 3)	LGVTN[115]ASLVLFR
Q13740	CD166 antigen (Activated leukocyte cell adhesion molecule) (CD antigen CD166)	NAIKEGDN[115]ITLK
Q14108	Lysosome membrane protein 2 (85 kDa lysosomal membrane sialoglycoprotein) (LGP85) (CD36 antigen-like 2) (Lysosome membrane protein II) (LIMP II) (Scavenger receptor class B member 2) (CD antigen CD36)	FFN[115]VTNPEEILR
Q14767	Latent-transforming growth factor beta-binding protein 2 (LTBP-2)	DECWCPAN[115]STGK
Q14956	Transmembrane glycoprotein NMB (Transmembrane glycoprotein HGFIN)	N[115]DRN[115]SSDETFLK
Q14956	Transmembrane glycoprotein NMB (Transmembrane glycoprotein HGFIN)	NDRN[115]SSDETFLK
Q15063	Periostin (PN) (Osteoblast-specific factor 2) (OSF-2)	EVN[115]DTLLVN[115]ELK
Q15063	Periostin (PN) (Osteoblast-specific factor 2) (OSF-2)	EVN[115]DTLLVNELK
Q15904	V-type proton ATPase subunit S1 (V-ATPase subunit S1) (Protein XAP-3) (V-ATPase Ac45 subunit) (V-ATPase S1 accessory protein) (Vacuolar proton pump subunit S1)	LN[115]ASLPALLLIR
Q16363	Laminin subunit alpha-4 (Laminin-14 subunit alpha) (Laminin-8 subunit alpha) (Laminin-9 subunit alpha)	RPASN[115]VSASIQR
Q16585	Beta-sarcoglycan (Beta-SG) (43 kDa dystrophin-associated glycoprotein) (43DAG) (A3b)	ITSN[115]ATSDLN[115]IK
Q16585	Beta-sarcoglycan (Beta-SG) (43 kDa dystrophin-associated glycoprotein) (43DAG) (A3b)	ITSN[115]ATSDLNIK
Q16853	Membrane primary amine oxidase (EC 1.4.3.21) (Copper amine oxidase) (HPAO) (Semicarbazide-sensitive amine oxidase) (SSAO) (Vascular adhesion protein 1) (VAP-1)	SDFINN[115]ETIAGK
Q5QGZ9	C-type lectin domain family 12 member A (C-type lectin-like molecule 1) (CLL-1) (Dendritic cell-associated lectin 2) (DCAL-2) (Myeloid inhibitory C-type lectin-like receptor) (MICL)	LQLMSNM[147]N[115]ISN[115]K
Q5QGZ9	C-type lectin domain family 12 member A (C-type lectin-like molecule 1) (CLL-1) (Dendritic cell-associated lectin 2) (DCAL-2) (Myeloid inhibitory C-type lectin-like receptor) (MICL)	M[147]ACAAQN[115]ASLLK
Q5TFQ8	Signal-regulatory protein beta-1 isoform 3 (SIRP-beta-1 isoform 3)	AENQVN[115]VTCQVR
Q687X5	Metalloreductase STEAP4 (EC 1.16.1.-) (Six-transmembrane epithelial antigen of prostate 4) (SixTransMembrane protein of prostate 2) (Tumor necrosis factor, alpha-induced protein 9)	LGN[115]LTVTQAILK
Q68CP4	Heparan-alpha-glucosaminide N-acetyltransferase (EC 2.3.1.78) (Transmembrane protein 76)	FGEFGN[115]YSLLVK
Q68CR1	Protein sel-1 homolog 3 (Suppressor of lin-12-like protein 3) (Sel-1L3)	N[115]QN[115]ESVSEIGGK
Q68CR1	Protein sel-1 homolog 3 (Suppressor of lin-12-like protein 3) (Sel-1L3)	NQN[115]ESVSEIGGK
Q6P4Q7	Metal transporter CNNM4 (Ancient conserved domain-containing protein 4) (Cyclin-M4)	DLVVQQLVN[115]VSR
Q6PCB8	Embigin	YVIN[115]GTYAN[115]ETK
Q6PKC3	Thioredoxin domain-containing protein 11 (EF-hand-binding protein 1)	EVLN[115]YTAENICK
Q6PL18	ATPase family AAA domain-containing protein 2 (EC 3.6.1.3) (AAA nuclear coregulator cancer-associated protein) (ANCCA)	YSGVN[115]QSM[147]LFDK
Q6PL18	ATPase family AAA domain-containing protein 2 (EC 3.6.1.3) (AAA nuclear coregulator cancer-associated protein) (ANCCA)	YSGVN[115]QSMLFDK
Q6UWY2	Serine protease 1-like protein 1 (EC 3.4.21.-)	VLDPDVCN[115]SSWK
Q6UX06	Olfactomedin-4 (OLM4) (Antiapoptotic protein GW112) (G-CSF-stimulated clone 1 protein) (hGC-1) (hOLfD)	LFSN[115]FTGSVDDR
Q6UXG2	UPF0577 protein KIAA1324 (Estrogen-induced gene 121 protein)	M[147]SVCTDN[115]VTDLR
Q6YHK3	CD109 antigen (150 kDa TGF-beta-1-binding protein) (C3 and PZP-like alpha-2-macroglobulin domain-containing protein 7) (Platelet-specific Gov antigen) (p180) (r150) (CD antigen CD109)	IN[115]YTVPQSGTFK
Q70UQ0	Inhibitor of nuclear factor kappa-B kinase-interacting protein (I kappa-B kinase-interacting protein) (IKBKB-interacting protein) (IKK-interacting protein)	ISN[115]LTIVQAEIK
Q8NBJ4	Golgi membrane protein 1 (Golgi membrane protein GP73) (Golgi phosphoprotein 2)	AVLVN[115]N[115]ITTGER
Q8NBJ4	Golgi membrane protein 1 (Golgi membrane protein GP73) (Golgi phosphoprotein 2)	AVLVNN[115]ITTGER
Q95604	HLA class I histocompatibility antigen, Cw-17 alpha chain (MHC class I antigen Cw*17)	N[115]QSEAGSHTIQR
Q96AQ6	Pre-B-cell leukemia transcription factor-interacting protein 1 (Hematopoietic PBX-interacting protein)	GQDPGVSAN[115]ASK
Q96AY3	Peptidyl-prolyl cis-trans isomerase FKBP10 (PPIase FKBP10) (EC 5.2.1.8) (65 kDa FK506-binding protein) (65 kDa FKBP) (FKBP-65) (FK506-binding protein 10) (FKBP-10) (Immunophilin FKBP65) (Rotamase)	YHYN[115]GTFEDGKK
Q96J42	Thioredoxin domain-containing protein 15	IFIFN[115]QTGIEAK
Q96JS3	PiggyBac transposable element-derived protein 1 (Cerebral protein 4)	IVN[115]ETNNYASQK
Q96PB1	CAS1 domain-containing protein 1	M[147]N[115]ITSIAPLLEK
Q99102	Mucin-4 (MUC-4) (Ascites sialoglycoprotein) (ASGP) (Pancreatic adenocarcinoma mucin) (Testis mucin) (Tracheobronchial mucin) [Cleaved into: Mucin-4 alpha chain (Ascites sialoglycoprotein 1) (ASGP-1); Mucin-4 beta chain (Ascites sialoglycoprotein 2) (ASGP-2)]	VGN[115]SSLEVAGCK
Q99523	Sortilin (100 kDa NT receptor) (Glycoprotein 95) (Gp95) (Neurotensin receptor 3) (NT3) (NTR3)	DITDLIN[115]NTFIR
Q99571	P2X purinoceptor 4 (P2X4) (ATP receptor) (Purinergic receptor)	NILPN[115]ITTTYLK
Q9BQ51	Programmed cell death 1 ligand 2 (PD-1 ligand 2) (PD-L2) (PDCD1 ligand 2) (Programmed death ligand 2) (Butyrophilin B7-DC) (B7-DC) (CD antigen CD273)	N[115]FSCVFWN[115]THVR
Q9BY67	Cell adhesion molecule 1 (Immunoglobulin superfamily member 4) (IgSF4) (Nectin-like protein 2) (NECL-2) (Spermatogenic immunoglobulin superfamily) (SgIgSF) (Synaptic cell adhesion molecule) (SynCAM) (Tumor suppressor in lung cancer 1) (TSLC-1)	SLTN[115]VSISDEGR
Q9BY67	Cell adhesion molecule 1 (Immunoglobulin superfamily member 4) (IgSF4) (Nectin-like protein 2) (NECL-2) (Spermatogenic immunoglobulin superfamily) (SgIgSF) (Synaptic cell adhesion molecule) (SynCAM) (Tumor suppressor in lung cancer 1) (TSLC-1)	FQLLN[115]FSSSELK
Q9H330	Transmembrane protein C9orf5 (Protein CG-2)	GDKVN[115]NTAVIEK
Q9H5V8	CUB domain-containing protein 1 (Membrane glycoprotein gp140) (Subtractive immunization M plus HEp3-associated 135 kDa protein) (SIMA135) (Transmembrane and associated with src kinases) (CD antigen CD318)	IGTFCSN[115]GTVSR
Q9HDC9	Adipocyte plasma membrane-associated protein (Protein BSCv)	PN[115]GTLFVADAYK
Q9NR99	Matrix-remodeling-associated protein 5 (Adhesion protein with leucine-rich repeats and immunoglobulin domains related to perlecan) (Adlican)	VSLLDN[115]GTLTVR
Q9NY15	Stabilin-1 (Fasciclin, EGF-like, laminin-type EGF-like and link domain-containing scavenger receptor 1) (FEEL-1) (MS-1 antigen)	GN[115]SSHLDADTVR
Q9NZK5	Adenosine deaminase CECR1 (EC 3.5.4.4) (Cat eye syndrome critical region protein 1)	NILDALM[147]LN[115]TTR
Q9P2B2	Prostaglandin F2 receptor negative regulator (CD9 partner 1) (CD9P-1) (Glu-Trp-Ile EWI motif-containing protein F) (EWI-F) (Prostaglandin F2-alpha receptor regulatory protein) (Prostaglandin F2-alpha receptor-associated protein) (CD antigen CD315)	ELDLTCN[115]ITTDR
Q9P2M7	Cingulin	QQLEEALN[115]ASQE
Q9UBG0	C-type mannose receptor 2 (C-type lectin domain family 13 member E) (Endocytic receptor 180) (Macrophage mannose receptor 2) (Urokinase-type plasminogen activator receptor-associated protein) (UPAR-associated protein) (Urokinase receptor-associated protein) (CD antigen CD280)	TSN[115]ISKPGTLER
Q9UBV2	Protein sel-1 homolog 1 (Suppressor of lin-12-like protein 1) (Sel-1L)	PQSN[115]ETALHYFK
Q9UHG3	Prenylcysteine oxidase 1 (EC 1.8.3.5) (Prenylcysteine lyase)	N[115]TSIFSSRPIDK
Q9UKX5	Integrin alpha-11	VIQQSERDN[115]VTR
Q9Y236	Oxidative stress-induced growth inhibitor 2 (hT41)	LIGSHPN[115]LSFLK
Q9Y4L1	Hypoxia up-regulated protein 1 (150 kDa oxygen-regulated protein) (ORP-150) (170 kDa glucose-regulated protein) (GRP-170)	DNLLN[115]HSSM[147]FLK
Q9Y4L1	Hypoxia up-regulated protein 1 (150 kDa oxygen-regulated protein) (ORP-150) (170 kDa glucose-regulated protein) (GRP-170)	PLN[115]ASASDQGEK
Q9Y5Y7	Lymphatic vessel endothelial hyaluronic acid receptor 1 (LYVE-1) (Cell surface retention sequence-binding protein 1) (CRSBP-1) (Extracellular link domain-containing protein 1) (Hyaluronic acid receptor)	KANQQLN[115]FTEAK
Q9Y6R7	IgGFc-binding protein (Fcgamma-binding protein antigen) (FcgammaBP)	TN[115]ISIHKDEIGK
Q9Y6R7	IgGFc-binding protein (Fcgamma-binding protein antigen) (FcgammaBP)	VITVQVAN[115]FTLR
A1A5B4	Anoctamin-9 (Transmembrane protein 16J) (Tumor protein p53-inducible protein 5) (p53-induced gene 5 protein)	GYVN[115]HSLSVFHTK
A6NKC4	Putative high affinity immunoglobulin gamma Fc receptor IC (IgG Fc receptor IC) (Fc-gamma RIC) (FcRIC) (hFcgammaRIC)	ITSASVN[115]DSGEYR
O00533	Neural cell adhesion molecule L1-like protein (Close homolog of L1) [Cleaved into: Processed neural cell adhesion molecule L1-like protein]	YHIYEN[115]GTLQIN[115]R
O14498	Immunoglobulin superfamily containing leucine-rich repeat protein	SDLHN[115]LSALQLLK
O15230	Laminin subunit alpha-5 (Laminin-10 subunit alpha) (Laminin-11 subunit alpha) (Laminin-15 subunit alpha)	DN[115]ATLQATLHAAR
O15230	Laminin subunit alpha-5 (Laminin-10 subunit alpha) (Laminin-11 subunit alpha) (Laminin-15 subunit alpha)	LN[115]ASIADLQSQLR
O15230	Laminin subunit alpha-5 (Laminin-10 subunit alpha) (Laminin-11 subunit alpha) (Laminin-15 subunit alpha)	PGAM[147]N[115]FSYSPLLR
O15393	Transmembrane protease serine 2 (EC 3.4.21.-) (Serine protease 10) [Cleaved into: Transmembrane protease serine 2 non-catalytic chain; Transmembrane protease serine 2 catalytic chain]	LN[115]TSAGNVDIYKK
O43451	Maltase-glucoamylase, intestinal [Includes: Maltase (EC 3.2.1.20) (Alpha-glucosidase); Glucoamylase (EC 3.2.1.3) (Glucan 1,4-alpha-glucosidase)]	ILGTEEPSN[115]VTVK
O60637	Tetraspanin-3 (Tspan-3) (Tetraspanin TM4-A) (Transmembrane 4 superfamily member 8)	ETKN[115]QSVPLSCCR
P00738	Haptoglobin [Cleaved into: Haptoglobin alpha chain; Haptoglobin beta chain]	N[115]LFLN[115]HSEN[115]ATAK
P00738	Haptoglobin [Cleaved into: Haptoglobin alpha chain; Haptoglobin beta chain]	N[115]LFLNHSEN[115]ATAK
P00738	Haptoglobin [Cleaved into: Haptoglobin alpha chain; Haptoglobin beta chain]	NLFLN[115]HSEN[115]ATAK
P00738	Haptoglobin [Cleaved into: Haptoglobin alpha chain; Haptoglobin beta chain]	NLFLN[115]HSENATAK
P00738	Haptoglobin [Cleaved into: Haptoglobin alpha chain; Haptoglobin beta chain]	NLFLNHSEN[115]ATAK
P00738	Haptoglobin [Cleaved into: Haptoglobin alpha chain; Haptoglobin beta chain]	HPN[115]YSQVDIGLIK
P01008	Antithrombin-III (ATIII) (Serpin C1)	CN[115]DTLQQLM[147]EVFK
P01019	Angiotensinogen (Serpin A8) [Cleaved into: Angiotensin-1 (Angiotensin I) (Ang I); Angiotensin-2 (Angiotensin II) (Ang II); Angiotensin-3 (Angiotensin III) (Ang III) (Des-Asp[1]-angiotensin II)]	VIHN[115]ESTCEQLAK
P01591	Immunoglobulin J chain	IIVPLNNREN[115]ISD
P01591	Immunoglobulin J chain	NREN[115]ISDPTSPLR
P01833	Polymeric immunoglobulin receptor (PIgR) (Poly-Ig receptor) (Hepatocellular carcinoma-associated protein TB6) [Cleaved into: Secretory component]	EVSQGPGLLN[115]DTK
P01833	Polymeric immunoglobulin receptor (PIgR) (Poly-Ig receptor) (Hepatocellular carcinoma-associated protein TB6) [Cleaved into: Secretory component]	PGN[115]VTAVLGETLK
P01876	Ig alpha-1 chain C region	LAGKPTHVN[115]VSVV
P02743	Serum amyloid P-component (SAP) (9.5S alpha-1-glycoprotein) [Cleaved into: Serum amyloid P-component(1-203)]	LEKPLQN[115]FTLCFR
P02749	Beta-2-glycoprotein 1 (APC inhibitor) (Activated protein C-binding protein) (Anticardiolipin cofactor) (Apolipoprotein H) (Apo-H) (Beta-2-glycoprotein I) (B2GPI) (Beta(2)GPI)	VYKPSAGN[115]NSLYR
P02750	Leucine-rich alpha-2-glycoprotein (LRG)	LPPGLLAN[115]FTLLR
P02751	Fibronectin (FN) (Cold-insoluble globulin) (CIG) [Cleaved into: Anastellin; Ugl-Y1; Ugl-Y2; Ugl-Y3]	WTPLN[115]SSTIIGYR
P02763	Alpha-1-acid glycoprotein 1 (AGP 1) (Orosomucoid-1) (OMD 1)	QCIYN[115]TTYLNVQR
P02763	Alpha-1-acid glycoprotein 1 (AGP 1) (Orosomucoid-1) (OMD 1)	PITN[115]ATLDQITGK
P02765	Alpha-2-HS-glycoprotein (Alpha-2-Z-globulin) (Ba-alpha-2-glycoprotein) (Fetuin-A) [Cleaved into: Alpha-2-HS-glycoprotein chain A; Alpha-2-HS-glycoprotein chain B]	QDCPLLAPLN[115]DTR
P02786	Transferrin receptor protein 1 (TR) (TfR) (TfR1) (Trfr) (T9) (p90) (CD antigen CD71) [Cleaved into: Transferrin receptor protein 1, serum form (sTfR)]	KQNNGAFN[115]ETLFR
P02786	Transferrin receptor protein 1 (TR) (TfR) (TfR1) (Trfr) (T9) (p90) (CD antigen CD71) [Cleaved into: Transferrin receptor protein 1, serum form (sTfR)]	KQN[115]NGAFN[115]ETLFR
P02786	Transferrin receptor protein 1 (TR) (TfR) (TfR1) (Trfr) (T9) (p90) (CD antigen CD71) [Cleaved into: Transferrin receptor protein 1, serum form (sTfR)]	KQNN[115]GAFN[115]ETLFR
P02788	Lactotransferrin (Lactoferrin) (EC 3.4.21.-) (Talalactoferrin) [Cleaved into: Kaliocin-1; Lactoferroxin-A; Lactoferroxin-B; Lactoferroxin-C]	PM[147]GLLFN[115]QTGSCK
P02790	Hemopexin (Beta-1B-glycoprotein)	SWPAVGN[115]CSSALR
P03952	Plasma kallikrein (EC 3.4.21.34) (Fletcher factor) (Kininogenin) (Plasma prekallikrein) [Cleaved into: Plasma kallikrein heavy chain; Plasma kallikrein light chain]	IYSGILN[115]LSDITK
P04062	Glucosylceramidase (EC 3.2.1.45) (Acid beta-glucosidase) (Alglucerase) (Beta-glucocerebrosidase) (D-glucosyl-N-acylsphingosine glucohydrolase) (Imiglucerase)	GPTLAN[115]STHHNVR
P04114	Apolipoprotein B-100 (Apo B-100) [Cleaved into: Apolipoprotein B-48 (Apo B-48)]	YDFN[115]SSM[147]LYSTAK
P04350	Tubulin beta-4 chain (Tubulin 5 beta)	MAATFIGN[115]STAIQ
P04626	Receptor tyrosine-protein kinase erbB-2 (EC 2.7.10.1) (Metastatic lymph node gene 19 protein) (MLN 19) (Proto-oncogene Neu) (Proto-oncogene c-ErbB-2) (Tyrosine kinase-type cell surface receptor HER2) (p185erbB2) (CD antigen CD340)	GPTQCVN[115]CSQFLR
P05090	Apolipoprotein D (Apo-D) (ApoD)	PVN[115]LTEPAKLEVK
P05107	Integrin beta-2 (Cell surface adhesion glycoproteins LFA-1/CR3/p150,95 subunit beta) (Complement receptor C3 subunit beta) (CD antigen CD18)	LN[115]FTGPGDPDSIR
P05164	Myeloperoxidase (MPO) (EC 1.11.1.7) [Cleaved into: 89 kDa myeloperoxidase; 84 kDa myeloperoxidase; Myeloperoxidase light chain; Myeloperoxidase heavy chain]	SCPACPGSN[115]ITIR
P05362	Intercellular adhesion molecule 1 (ICAM-1) (Major group rhinovirus receptor) (CD antigen CD54)	PTVTYGN[115]DSFSAK
P06731	Carcinoembryonic antigen-related cell adhesion molecule 5 (Carcinoembryonic antigen) (CEA) (Meconium antigen 100) (CD antigen CD66e)	TLTLFN[115]VTRN[115]DAR
P06731	Carcinoembryonic antigen-related cell adhesion molecule 5 (Carcinoembryonic antigen) (CEA) (Meconium antigen 100) (CD antigen CD66e)	EIIYPN[115]ASLLIQN
P06731	Carcinoembryonic antigen-related cell adhesion molecule 5 (Carcinoembryonic antigen) (CEA) (Meconium antigen 100) (CD antigen CD66e)	TCQAN[115]NSASGHSR
P06731	Carcinoembryonic antigen-related cell adhesion molecule 5 (Carcinoembryonic antigen) (CEA) (Meconium antigen 100) (CD antigen CD66e)	LFN[115]VTRN[115]DTASYK
P06731	Carcinoembryonic antigen-related cell adhesion molecule 5 (Carcinoembryonic antigen) (CEA) (Meconium antigen 100) (CD antigen CD66e)	HTQELFISN[115]ITEK
P06731	Carcinoembryonic antigen-related cell adhesion molecule 5 (Carcinoembryonic antigen) (CEA) (Meconium antigen 100) (CD antigen CD66e)	WWVNN[115]QSLPVSPR
P07585	Decorin (Bone proteoglycan II) (PG-S2) (PG40)	VDN[115]GSLANTPHLR
P07602	Proactivator polypeptide [Cleaved into: Saposin-A (Protein A); Saposin-B-Val; Saposin-B (Cerebroside sulfate activator) (CSAct) (Dispersin) (Sphingolipid activator protein 1) (SAP-1) (Sulfatide/GM1 activator); Saposin-C (A1 activator) (Co-beta-glucosidase) (Glucosylceramidase activator) (Sphingolipid activator protein 2) (SAP-2); Saposin-D (Component C) (Protein C)]	N[115]STKQEILAALEK
P07942	Laminin subunit beta-1 (Laminin B1 chain) (Laminin-1 subunit beta) (Laminin-10 subunit beta) (Laminin-12 subunit beta) (Laminin-2 subunit beta) (Laminin-6 subunit beta) (Laminin-8 subunit beta)	LSDTTSQSN[115]STAK
P07996	Thrombospondin-1	DNNVVN[115]GSSPAIR
P07996	Thrombospondin-1	VVN[115]STTGPGEHLR
P08123	Collagen alpha-2(I) chain (Alpha-2 type I collagen)	LLANYASQN[115]ITYH
P08195	4F2 cell-surface antigen heavy chain (4F2hc) (4F2 heavy chain antigen) (Lymphocyte activation antigen 4F2 large subunit) (CD antigen CD98)	SLVTQYLN[115]ATGNR
P08236	Beta-glucuronidase (EC 3.2.1.31) (Beta-G1)	VVAN[115]GTGTQGQLK
P08603	Complement factor H (H factor 1)	PPQIEHGTIN[115]SSR
P08603	Complement factor H (H factor 1)	ISEEN[115]ETTCYM[147]GK
P08603	Complement factor H (H factor 1)	ISEEN[115]ETTCYMGK
P08603	Complement factor H (H factor 1)	M[147]DGASN[115]VTCIN[115]SR
P08603	Complement factor H (H factor 1)	M[147]DGASN[115]VTCINSR
P08648	Integrin alpha-5 (CD49 antigen-like family member E) (Fibronectin receptor subunit alpha) (Integrin alpha-F) (VLA-5) (CD antigen CD49e) [Cleaved into: Integrin alpha-5 heavy chain; Integrin alpha-5 light chain]	GLN[115]CTTNHPINPK
P08648	Integrin alpha-5 (CD49 antigen-like family member E) (Fibronectin receptor subunit alpha) (Integrin alpha-F) (VLA-5) (CD antigen CD49e) [Cleaved into: Integrin alpha-5 heavy chain; Integrin alpha-5 light chain]	NLN[115]NSQSDVVSFR
P10316	HLA class I histocompatibility antigen, A-69 alpha chain (Aw-69) (HLA class I histocompatibility antigen, A-28 alpha chain) (MHC class I antigen A*69)	YN[115]QSEAGSHTVQR
P10909	Clusterin (Aging-associated gene 4 protein) (Apolipoprotein J) (Apo-J) (Complement cytolysis inhibitor) (CLI) (Complement-associated protein SP-40,40) (Ku70-binding protein 1) (NA1/NA2) (Testosterone-repressed prostate message 2) (TRPM-2) [Cleaved into: Clusterin beta chain (ApoJalpha) (Complement cytolysis inhibitor a chain); Clusterin alpha chain (ApoJbeta) (Complement cytolysis inhibitor b cha…	EDALN[115]ETRESETK
P10915	Hyaluronan and proteoglycan link protein 1 (Cartilage-linking protein 1) (Cartilage-link protein) (Proteoglycan link protein)	DHLSDN[115]YTLDHDR
P11047	Laminin subunit gamma-1 (Laminin B2 chain) (Laminin-1 subunit gamma) (Laminin-10 subunit gamma) (Laminin-11 subunit gamma) (Laminin-2 subunit gamma) (Laminin-3 subunit gamma) (Laminin-4 subunit gamma) (Laminin-6 subunit gamma) (Laminin-7 subunit gamma) (Laminin-8 subunit gamma) (Laminin-9 subunit gamma) (S-laminin subunit gamma) (S-LAM gamma)	IASAVQKN[115]ATSTK
P11047	Laminin subunit gamma-1 (Laminin B2 chain) (Laminin-1 subunit gamma) (Laminin-10 subunit gamma) (Laminin-11 subunit gamma) (Laminin-2 subunit gamma) (Laminin-3 subunit gamma) (Laminin-4 subunit gamma) (Laminin-6 subunit gamma) (Laminin-7 subunit gamma) (Laminin-8 subunit gamma) (Laminin-9 subunit gamma) (S-laminin subunit gamma) (S-LAM gamma)	PAIN[115]QTITEANEK
P11047	Laminin subunit gamma-1 (Laminin B2 chain) (Laminin-1 subunit gamma) (Laminin-10 subunit gamma) (Laminin-11 subunit gamma) (Laminin-2 subunit gamma) (Laminin-3 subunit gamma) (Laminin-4 subunit gamma) (Laminin-6 subunit gamma) (Laminin-7 subunit gamma) (Laminin-8 subunit gamma) (Laminin-9 subunit gamma) (S-laminin subunit gamma) (S-LAM gamma)	VNDN[115]KTAAEEALR
P11047	Laminin subunit gamma-1 (Laminin B2 chain) (Laminin-1 subunit gamma) (Laminin-10 subunit gamma) (Laminin-11 subunit gamma) (Laminin-2 subunit gamma) (Laminin-3 subunit gamma) (Laminin-4 subunit gamma) (Laminin-6 subunit gamma) (Laminin-7 subunit gamma) (Laminin-8 subunit gamma) (Laminin-9 subunit gamma) (S-laminin subunit gamma) (S-LAM gamma)	YEQAKN[115]ISQDLEK
P11166	Solute carrier family 2, facilitated glucose transporter member 1 (Glucose transporter type 1, erythrocyte/brain) (GLUT-1) (HepG2 glucose transporter)	VIEEFYN[115]QTWVHR
P11215	Integrin alpha-M (CD11 antigen-like family member B) (CR-3 alpha chain) (Cell surface glycoprotein MAC-1 subunit alpha) (Leukocyte adhesion receptor MO1) (Neutrophil adherence receptor) (CD antigen CD11b)	TN[115]KTEFQLELPVK
P11215	Integrin alpha-M (CD11 antigen-like family member B) (CR-3 alpha chain) (Cell surface glycoprotein MAC-1 subunit alpha) (Leukocyte adhesion receptor MO1) (Neutrophil adherence receptor) (CD antigen CD11b)	APVVN[115]CSIAVCQR
P12110	Collagen alpha-2(VI) chain	TIPLIQQLLN[115]ATE
P12111	Collagen alpha-3(VI) chain	PGEPGLN[115]GTTGPK
P12724	Eosinophil cationic protein (ECP) (EC 3.1.27.-) (Ribonuclease 3) (RNase 3)	NISN[115]CTYADRPGR
P13611	Versican core protein (Chondroitin sulfate proteoglycan core protein 2) (Chondroitin sulfate proteoglycan 2) (Glial hyaluronate-binding protein) (GHAP) (Large fibroblast proteoglycan) (PG-M)	FEN[115]QTGFPPPDSR
P14384	Carboxypeptidase M (CPM) (EC 3.4.17.12)	NFPDAFEYNN[115]VSR
P14415	Sodium/potassium-transporting ATPase subunit beta-2 (Sodium/potassium-dependent ATPase subunit beta-2)	FLEPYN[115]DSIQAQK
P19652	Alpha-1-acid glycoprotein 2 (AGP 2) (Orosomucoid-2) (OMD 2)	LVPVPITN[115]ATLDR
P19801	Amiloride-sensitive amine oxidase [copper-containing] (DAO) (Diamine oxidase) (EC 1.4.3.22) (Amiloride-binding protein) (ABP) (Histaminase) (Kidney amine oxidase) (KAO)	PPPFSYN[115]GTYRPV
P20061	Transcobalamin-1 (TC-1) (Transcobalamin I) (TC I) (TCI)	M[147]N[115]DTIFGFTM[147]EER
P21589	5'-nucleotidase (5'-NT) (EC 3.1.3.5) (Ecto-5'-nucleotidase) (CD antigen CD73)	IKLDN[115]YSTQELGK
P21810	Biglycan (Bone/cartilage proteoglycan I) (PG-S1)	IEN[115]GSLSFLPTLR
P21810	Biglycan (Bone/cartilage proteoglycan I) (PG-S1)	LQVVYLHSN[115]N[115]ITK
P21810	Biglycan (Bone/cartilage proteoglycan I) (PG-S1)	LQVVYLHSNN[115]ITK
P23229	Integrin alpha-6 (CD49 antigen-like family member F) (VLA-6) (CD antigen CD49f) [Cleaved into: Integrin alpha-6 heavy chain; Integrin alpha-6 light chain]	EINSLN[115]LTESHN[115]S
P23229	Integrin alpha-6 (CD49 antigen-like family member F) (VLA-6) (CD antigen CD49f) [Cleaved into: Integrin alpha-6 heavy chain; Integrin alpha-6 light chain]	EINSLN[115]LTESHNS
P25092	Heat-stable enterotoxin receptor (STA receptor) (hSTAR) (EC 4.6.1.2) (Guanylyl cyclase C) (GC-C) (Intestinal guanylate cyclase)	IFLEN[115]GEN[115]ITTPK
P25092	Heat-stable enterotoxin receptor (STA receptor) (hSTAR) (EC 4.6.1.2) (Guanylyl cyclase C) (GC-C) (Intestinal guanylate cyclase)	IFLENGEN[115]ITTPK
P25311	Zinc-alpha-2-glycoprotein (Zn-alpha-2-GP) (Zn-alpha-2-glycoprotein)	YN[115]DSN[115]GSHVLQGR
P27797	Calreticulin (CRP55) (Calregulin) (Endoplasmic reticulum resident protein 60) (ERp60) (HACBP) (grp60)	AEEFGN[115]ETWGVTK
P29323	Ephrin type-B receptor 2 (EC 2.7.10.1) (DRT) (EPH-like kinase 5) (EK5) (hEK5) (ERK) (Renal carcinoma antigen NY-REN-47) (Tyrosine-protein kinase TYRO5) (Tyrosine-protein kinase receptor EPH-3)	AGFEAVEN[115]GTVCR
P30457	HLA class I histocompatibility antigen, A-66 alpha chain (Aw-66) (HLA class I histocompatibility antigen, A-10 alpha chain) (MHC class I antigen A*66)	YN[115]QSEDGSHTIQR
P30488	HLA class I histocompatibility antigen, B-50 alpha chain (Bw-50) (HLA class I histocompatibility antigen, B-21 alpha chain) (MHC class I antigen B*50)	YN[115]QSEAGSHTWQR
P32942	Intercellular adhesion molecule 3 (ICAM-3) (CDw50) (ICAM-R) (CD antigen CD50)	AAFN[115]LSN[115]VTGNSR
P35442	Thrombospondin-2	VVN[115]STTGTGEHLR
P35555	Fibrillin-1	SEERN[115]CTDIDECR
P35555	Fibrillin-1	LPVN[115]VTDYCQLVR
P36941	Tumor necrosis factor receptor superfamily member 3 (Lymphotoxin-beta receptor) (Tumor necrosis factor C receptor) (Tumor necrosis factor receptor 2-related protein) (Tumor necrosis factor receptor type III) (TNF-RIII) (TNFR-III)	AGHFQN[115]TSSPSAR
P36980	Complement factor H-related protein 2 (FHR-2) (DDESK59) (H factor-like 3) (H factor-like protein 2)	LQNN[115]EN[115]N[115]ISCVER
P36980	Complement factor H-related protein 2 (FHR-2) (DDESK59) (H factor-like 3) (H factor-like protein 2)	LQN[115]NENN[115]ISCVER
P36980	Complement factor H-related protein 2 (FHR-2) (DDESK59) (H factor-like 3) (H factor-like protein 2)	LQNN[115]ENN[115]ISCVER
P36980	Complement factor H-related protein 2 (FHR-2) (DDESK59) (H factor-like 3) (H factor-like protein 2)	LQNNEN[115]N[115]ISCVER
P36980	Complement factor H-related protein 2 (FHR-2) (DDESK59) (H factor-like 3) (H factor-like protein 2)	LQNNENN[115]ISCVER
P43308	Translocon-associated protein subunit beta (TRAP-beta) (Signal sequence receptor subunit beta) (SSR-beta)	SN[115]VSHTVVLRPLK
P48960	CD97 antigen (Leukocyte antigen CD97) (CD antigen CD97) [Cleaved into: CD97 antigen subunit alpha; CD97 antigen subunit beta]	GDKN[115]VTMGQSSAR
P48960	CD97 antigen (Leukocyte antigen CD97) (CD antigen CD97) [Cleaved into: CD97 antigen subunit alpha; CD97 antigen subunit beta]	GDKN[115]VTM[147]GQSSAR
P51884	Lumican (Keratan sulfate proteoglycan lumican) (KSPG lumican)	HN[115]N[115]LTESVGPLPK
P51884	Lumican (Keratan sulfate proteoglycan lumican) (KSPG lumican)	HNN[115]LTESVGPLPK
P80188	Neutrophil gelatinase-associated lipocalin (NGAL) (25 kDa alpha-2-microglobulin-related subunit of MMP-9) (Lipocalin-2) (Oncogene 24p3) (p25)	EDKSYN[115]VTSVLFR
Q04912	Macrophage-stimulating protein receptor (MSP receptor) (EC 2.7.10.1) (CDw136) (Protein-tyrosine kinase 8) (p185-Ron) (CD antigen CD136) [Cleaved into: Macrophage-stimulating protein receptor alpha chain; Macrophage-stimulating protein receptor beta chain]	DPQGWVAGN[115]LSAR
Q05707	Collagen alpha-1(XIV) chain (Undulin)	GN[115]GSRPSSPEEVK
Q05707	Collagen alpha-1(XIV) chain (Undulin)	M[147]VN[115]WTHAPGNVEK
Q06033	Inter-alpha-trypsin inhibitor heavy chain H3 (ITI heavy chain H3) (ITI-HC3) (Inter-alpha-inhibitor heavy chain 3) (Serum-derived hyaluronan-associated protein) (SHAP)	N[115]AHGEEKEN[115]LTAR
Q06033	Inter-alpha-trypsin inhibitor heavy chain H3 (ITI heavy chain H3) (ITI-HC3) (Inter-alpha-inhibitor heavy chain 3) (Serum-derived hyaluronan-associated protein) (SHAP)	NAHGEEKEN[115]LTAR
Q07000	HLA class I histocompatibility antigen, Cw-15 alpha chain (MHC class I antigen Cw*15)	YN[115]QSEAGSHIIQR
Q07954	Prolow-density lipoprotein receptor-related protein 1 (LRP-1) (Alpha-2-macroglobulin receptor) (A2MR) (Apolipoprotein E receptor) (APOER) (CD antigen CD91) [Cleaved into: Low-density lipoprotein receptor-related protein 1 85 kDa subunit (LRP-85); Low-density lipoprotein receptor-related protein 1 515 kDa subunit (LRP-515); Low-density lipoprotein receptor-related protein 1 intracellular domain (L…	GSKDN[115]ATDSVPLR
Q07954	Prolow-density lipoprotein receptor-related protein 1 (LRP-1) (Alpha-2-macroglobulin receptor) (A2MR) (Apolipoprotein E receptor) (APOER) (CD antigen CD91) [Cleaved into: Low-density lipoprotein receptor-related protein 1 85 kDa subunit (LRP-85); Low-density lipoprotein receptor-related protein 1 515 kDa subunit (LRP-515); Low-density lipoprotein receptor-related protein 1 intracellular domain (L…	LYWISSGN[115]HTINR
Q07954	Prolow-density lipoprotein receptor-related protein 1 (LRP-1) (Alpha-2-macroglobulin receptor) (A2MR) (Apolipoprotein E receptor) (APOER) (CD antigen CD91) [Cleaved into: Low-density lipoprotein receptor-related protein 1 85 kDa subunit (LRP-85); Low-density lipoprotein receptor-related protein 1 515 kDa subunit (LRP-515); Low-density lipoprotein receptor-related protein 1 intracellular domain (L…	KLNLDGSN[115]YTLLK
Q07954	Prolow-density lipoprotein receptor-related protein 1 (LRP-1) (Alpha-2-macroglobulin receptor) (A2MR) (Apolipoprotein E receptor) (APOER) (CD antigen CD91) [Cleaved into: Low-density lipoprotein receptor-related protein 1 85 kDa subunit (LRP-85); Low-density lipoprotein receptor-related protein 1 515 kDa subunit (LRP-515); Low-density lipoprotein receptor-related protein 1 intracellular domain (L…	LN[115]GTDPIVAADSK
Q07954	Prolow-density lipoprotein receptor-related protein 1 (LRP-1) (Alpha-2-macroglobulin receptor) (A2MR) (Apolipoprotein E receptor) (APOER) (CD antigen CD91) [Cleaved into: Low-density lipoprotein receptor-related protein 1 85 kDa subunit (LRP-85); Low-density lipoprotein receptor-related protein 1 515 kDa subunit (LRP-515); Low-density lipoprotein receptor-related protein 1 intracellular domain (L…	M[147]HLN[115]GSNVQVLHR
Q08380	Galectin-3-binding protein (Basement membrane autoantigen p105) (Lectin galactoside-binding soluble 3-binding protein) (Mac-2-binding protein) (MAC2BP) (Mac-2 BP) (Tumor-associated antigen 90K)	AAIPSALDTN[115]SSK
Q08380	Galectin-3-binding protein (Basement membrane autoantigen p105) (Lectin galactoside-binding soluble 3-binding protein) (Mac-2-binding protein) (MAC2BP) (Mac-2 BP) (Tumor-associated antigen 90K)	ALGFEN[115]ATQALGR
Q08380	Galectin-3-binding protein (Basement membrane autoantigen p105) (Lectin galactoside-binding soluble 3-binding protein) (Mac-2-binding protein) (MAC2BP) (Mac-2 BP) (Tumor-associated antigen 90K)	TVIRPFYLTN[115]SSG
Q11206	CMP-N-acetylneuraminate-beta-galactosamide-alpha-2,3-sialyltransferase 4 (Alpha 2,3-ST 4) (Beta-galactoside alpha-2,3-sialyltransferase 4) (EC 2.4.99.-) (Alpha 2,3-sialyltransferase IV) (Gal-NAc6S) (Gal-beta-1,4-GalNAc-alpha-2,3-sialyltransferase) (SAT-3) (ST-4) (ST3Gal IV) (ST3GalIV) (ST3GalA.2) (STZ) (Sialyltransferase 4C) (SIAT4-C)	M[147]LEM[147]GAIKN[115]LTSF
Q12841	Follistatin-related protein 1 (Follistatin-like protein 1)	GSN[115]YSEILDKYFK
Q12864	Cadherin-17 (Intestinal peptide-associated transporter HPT-1) (Liver-intestine cadherin) (LI-cadherin)	APKPVEM[147]VEN[115]STD
Q12884	Seprase (EC 3.4.21.-) (170 kDa melanoma membrane-bound gelatinase) (Fibroblast activation protein alpha) (Integral membrane serine protease)	VQN[115]VSVLSICDFR
Q13510	Acid ceramidase (AC) (ACDase) (Acid CDase) (EC 3.5.1.23) (Acylsphingosine deacylase) (N-acylsphingosine amidohydrolase) (Putative 32 kDa heart protein) (PHP32) [Cleaved into: Acid ceramidase subunit alpha; Acid ceramidase subunit beta]	TVLEN[115]STSYEEAK
Q14108	Lysosome membrane protein 2 (85 kDa lysosomal membrane sialoglycoprotein) (LGP85) (CD36 antigen-like 2) (Lysosome membrane protein II) (LIMP II) (Scavenger receptor class B member 2) (CD antigen CD36)	YFFN[115]VTNPEEILR
Q14126	Desmoglein-2 (Cadherin family member 5) (HDGC)	DTGELN[115]VTSILDR
Q14643	Inositol 1,4,5-trisphosphate receptor type 1 (IP3 receptor isoform 1) (IP3R 1) (InsP3R1) (Type 1 inositol 1,4,5-trisphosphate receptor) (Type 1 InsP3 receptor)	VESGEN[115]CSSPAPR
Q16363	Laminin subunit alpha-4 (Laminin-14 subunit alpha) (Laminin-8 subunit alpha) (Laminin-9 subunit alpha)	HVNEIN[115]ATIYLLK
Q16787	Laminin subunit alpha-3 (Epiligrin 170 kDa subunit) (E170) (Epiligrin subunit alpha) (Kalinin subunit alpha) (Laminin-5 subunit alpha) (Laminin-6 subunit alpha) (Laminin-7 subunit alpha) (Nicein subunit alpha)	EGSLPGN[115]STISIR
Q16853	Membrane primary amine oxidase (EC 1.4.3.21) (Copper amine oxidase) (HPAO) (Semicarbazide-sensitive amine oxidase) (SSAO) (Vascular adhesion protein 1) (VAP-1)	AGEPLPQN[115]SSM[147]AR
Q2M2H8	Putative maltase-glucoamylase-like protein LOC93432	NSNYEPYNN[115]GSLK
Q5TFQ8	Signal-regulatory protein beta-1 isoform 3 (SIRP-beta-1 isoform 3)	LQLTWLEN[115]GN[115]VSR
Q5TFQ8	Signal-regulatory protein beta-1 isoform 3 (SIRP-beta-1 isoform 3)	LQLTWLENGN[115]VSR
Q6NSJ0	Uncharacterized family 31 glucosidase KIAA1161 (EC 3.2.1.-)	VGYQSQN[115]ISCFFR
Q6P4A8	Putative phospholipase B-like 1 (EC 3.1.1.-) (LAMA-like protein 1) (Lamina ancestor homolog 1) (Phospholipase B domain-containing protein 1)	NGDAYGFYN[115]NSVK
Q6P4A8	Putative phospholipase B-like 1 (EC 3.1.1.-) (LAMA-like protein 1) (Lamina ancestor homolog 1) (Phospholipase B domain-containing protein 1)	IYN[115]WSGYPLLVQK
Q6P4A8	Putative phospholipase B-like 1 (EC 3.1.1.-) (LAMA-like protein 1) (Lamina ancestor homolog 1) (Phospholipase B domain-containing protein 1)	N[115]GDAYGFYN[115]NSVK
Q6PIU2	Neutral cholesterol ester hydrolase 1 (NCEH) (EC 3.1.1.-) (Arylacetamide deacetylase-like 1)	LN[115]WTSLLPASFTK
Q6ZN80	Putative maltase-glucoamylase-like protein FLJ16351 (EC 3.2.1.-)	LGN[115]NTAAWDQLGK
Q7Z7G0	Target of Nesh-SH3 (Tarsh) (ABI gene family member 3-binding protein) (Nesh-binding protein) (NeshBP)	VHIN[115]TTSDSILLK
Q86VB7	Scavenger receptor cysteine-rich type 1 protein M130 (Hemoglobin scavenger receptor) (CD antigen CD163) [Cleaved into: Soluble CD163 (sCD163)]	APGWAN[115]SSAGSGR
Q86WC4	Osteopetrosis-associated transmembrane protein 1	AAGN[115]TSESQSCAR
Q86YB8	ERO1-like protein beta (ERO1-L-beta) (EC 1.8.4.-) (Endoplasmic oxidoreductin-1-like protein B) (Oxidoreductin-1-L-beta)	LGAIN[115]STLSN[115]QSK
Q8IUX7	Adipocyte enhancer-binding protein 1 (AE-binding protein 1) (Aortic carboxypeptidase-like protein)	IYPLTWN[115]GSLCM[147]R
Q8IVL1	Neuron navigator 2 (EC 3.6.4.12) (Helicase APC down-regulated 1) (Pore membrane and/or filament-interacting-like protein 2) (Retinoic acid inducible in neuroblastoma 1) (Steerin-2) (Unc-53 homolog 2) (unc53H2)	SSTSSIDSN[115]ISSK
Q8NBK3	Sulfatase-modifying factor 1 (EC 1.8.99.-) (C-alpha-formylglycine-generating enzyme 1)	FVN[115]STGYLTEAEK
Q8NCC3	Group XV phospholipase A2 (EC 2.3.1.-) (1-O-acylceramide synthase) (ACS) (LCAT-like lysophospholipase) (LLPL) (Lysophospholipase 3) (Lysosomal phospholipase A2) (LPLA2)	VFVQTPTIN[115]YTLR
Q8NDA2	Hemicentin-2	VAGEN[115]ASLPCPAR
Q8TCT8	Signal peptide peptidase-like 2A (SPP-like 2A) (SPPL2a) (EC 3.4.23.-) (Intramembrane protease 3) (IMP-3) (Presenilin-like protein 2)	DM[147]NQTLGDN[115]ITVK
Q8TCT8	Signal peptide peptidase-like 2A (SPP-like 2A) (SPPL2a) (EC 3.4.23.-) (Intramembrane protease 3) (IMP-3) (Presenilin-like protein 2)	DM[147]N[115]QTLGDN[115]ITVK
Q8WZ42	Titin (EC 2.7.11.1) (Connectin) (Rhabdomyosarcoma antigen MU-RMS-40.14)	HILELSN[115]LTIQDR
Q92626	Peroxidasin homolog (EC 1.11.1.7) (Melanoma-associated antigen MG50) (Vascular peroxidase 1) (p53-responsive gene 2 protein)	RVNN[115]CSDM[147]CFHQK
Q92673	Sortilin-related receptor (Low-density lipoprotein receptor relative with 11 ligand-binding repeats) (LDLR relative with 11 ligand-binding repeats) (LR11) (SorLA-1) (Sorting protein-related receptor containing LDLR class A repeats) (SorLA)	LTIVN[115]SSVLDRPR
Q92854	Semaphorin-4D (A8) (BB18) (GR3) (CD antigen CD100)	AAN[115]YTSSLNLPDK
Q93091	Ribonuclease K6 (RNase K6) (EC 3.1.27.-)	AM[147]SGINN[115]YTQHCK
Q95604	HLA class I histocompatibility antigen, Cw-17 alpha chain (MHC class I antigen Cw*17)	YN[115]QSEAGSHTIQR
Q96JP9	Cadherin-related family member 1 (Photoreceptor cadherin) (prCAD) (Protocadherin-21)	ITVN[115]DSDQGANAK
Q9BY67	Cell adhesion molecule 1 (Immunoglobulin superfamily member 4) (IgSF4) (Nectin-like protein 2) (NECL-2) (Spermatogenic immunoglobulin superfamily) (SgIgSF) (Synaptic cell adhesion molecule) (SynCAM) (Tumor suppressor in lung cancer 1) (TSLC-1)	VSLTN[115]VSISDEGR
Q9BZQ6	ER degradation-enhancing alpha-mannosidase-like 3	PAFN[115]TTSGLPYPR
Q9H330	Transmembrane protein C9orf5 (Protein CG-2)	LGDKVN[115]NTAVIEK
Q9H3Q3	Galactose-3-O-sulfotransferase 2 (Gal3ST-2) (EC 2.8.2.-) (Beta-galactose-3-O-sulfotransferase 2) (Gal-beta-1, 3-GalNAc 3'-sulfotransferase 2) (Glycoprotein beta-Gal 3'-sulfotransferase 2)	VM[147]PN[115]DTFYFSILR
Q9HDC9	Adipocyte plasma membrane-associated protein (Protein BSCv)	GPN[115]GTLFVADAYK
Q9NSC7	Alpha-N-acetylgalactosaminide alpha-2,6-sialyltransferase 1 (EC 2.4.99.3) (GalNAc alpha-2,6-sialyltransferase I) (ST6GalNAc I) (ST6GalNAcI) (Sialyltransferase 7A) (SIAT7-A)	LEALLM[147]N[115]QTVM[147]SK
Q9NSV4	Protein diaphanous homolog 3 (Diaphanous-related formin-3) (DRF3)	N[115]ESVPEVEALLAR
Q9NUM4	Transmembrane protein 106B	LNN[115]ITIIGPLDM[147]K
Q9NY15	Stabilin-1 (Fasciclin, EGF-like, laminin-type EGF-like and link domain-containing scavenger receptor 1) (FEEL-1) (MS-1 antigen)	RN[115]VTAAAQGFGYK
Q9NZK5	Adenosine deaminase CECR1 (EC 3.5.4.4) (Cat eye syndrome critical region protein 1)	VQN[115]VTEFDDSLLR
Q9UBG0	C-type mannose receptor 2 (C-type lectin domain family 13 member E) (Endocytic receptor 180) (Macrophage mannose receptor 2) (Urokinase-type plasminogen activator receptor-associated protein) (UPAR-associated protein) (Urokinase receptor-associated protein) (CD antigen CD280)	VTPACN[115]TSLPAQR
Q9UBV2	Protein sel-1 homolog 1 (Suppressor of lin-12-like protein 1) (Sel-1L)	EASIVGEN[115]ETYPR
Q9UH99	SUN domain-containing protein 2 (Protein unc-84 homolog B) (Rab5-interacting protein) (Rab5IP) (Sad1/unc-84 protein-like 2)	ALSPN[115]STISSAPK
Q9Y2E5	Epididymis-specific alpha-mannosidase (EC 3.2.1.24) (Mannosidase alpha class 2B member 2)	RPYVSYVN[115]NSIAR
Q9Y4L1	Hypoxia up-regulated protein 1 (150 kDa oxygen-regulated protein) (ORP-150) (170 kDa glucose-regulated protein) (GRP-170)	LDNLLN[115]HSSM[147]FLK
Q9Y4L1	Hypoxia up-regulated protein 1 (150 kDa oxygen-regulated protein) (ORP-150) (170 kDa glucose-regulated protein) (GRP-170)	PPLN[115]ASASDQGEK
Q9Y5S8	NADPH oxidase 1 (NOX-1) (EC 1.-.-.-) (Mitogenic oxidase 1) (MOX-1) (NADH/NADPH mitogenic oxidase subunit P65-MOX) (NOH-1)	GQTEESM[147]N[115]ESHPR
Q9Y646	Plasma glutamate carboxypeptidase (EC 3.4.17.-)	IVVYNQPYIN[115]YSR
Q9Y6C2	EMILIN-1 (Elastin microfibril interface-located protein 1) (Elastin microfibril interfacer 1)	N[115]TTSQM[147]QAALLEK
Q9Y6R7	IgGFc-binding protein (Fcgamma-binding protein antigen) (FcgammaBP)	GTN[115]ISIHKDEIGK
A6NMZ7	Collagen alpha-6(VI) chain	AN[115]QTQLREIAGEEK
A8K7I4	Calcium-activated chloride channel regulator 1 (Calcium-activated chloride channel family member 1) (hCLCA1) (Calcium-activated chloride channel protein 1) (CaCC-1) (hCaCC-1)	IHIN[115]STIPGIHILK
A8K7I4	Calcium-activated chloride channel regulator 1 (Calcium-activated chloride channel family member 1) (hCLCA1) (Calcium-activated chloride channel protein 1) (CaCC-1) (hCaCC-1)	ASN[115]ATLPPITVTSK
O00533	Neural cell adhesion molecule L1-like protein (Close homolog of L1) [Cleaved into: Processed neural cell adhesion molecule L1-like protein]	DGEAFEIN[115]GTEDGR
O00533	Neural cell adhesion molecule L1-like protein (Close homolog of L1) [Cleaved into: Processed neural cell adhesion molecule L1-like protein]	HAN[115]DSSSSTEIGSK
O60487	Myelin protein zero-like protein 2 (Epithelial V-like antigen 1)	LQFDDN[115]GTYTCQVK
O75339	Cartilage intermediate layer protein 1 (CILP-1) (Cartilage intermediate-layer protein) [Cleaved into: Cartilage intermediate layer protein 1 C1; Cartilage intermediate layer protein 1 C2]	EQRPGQN[115]CSNYTVR
O75356	Ectonucleoside triphosphate diphosphohydrolase 5 (NTPDase 5) (EC 3.6.1.6) (CD39 antigen-like 4) (ER-UDPase) (Nucleoside diphosphatase)	GYLTSFEM[147]FN[115]STYK
O95084	Serine protease 23 (EC 3.4.21.-) (Putative secreted protein Zsig13)	GAN[115]DSTSAM[147]PEQM[147]K
O95857	Tetraspanin-13 (Tspan-13) (Tetraspan NET-6) (Transmembrane 4 superfamily member 13)	SVNPN[115]DTCLASCVK
P00738	Haptoglobin [Cleaved into: Haptoglobin alpha chain; Haptoglobin beta chain]	KNLFLN[115]HSEN[115]ATAK
P00738	Haptoglobin [Cleaved into: Haptoglobin alpha chain; Haptoglobin beta chain]	LHPN[115]YSQVDIGLIK
P01009	Alpha-1-antitrypsin (Alpha-1 protease inhibitor) (Alpha-1-antiproteinase) (Serpin A1) [Cleaved into: Short peptide from AAT (SPAAT)]	YLGN[115]ATAIFFLPDE
P01009	Alpha-1-antitrypsin (Alpha-1 protease inhibitor) (Alpha-1-antiproteinase) (Serpin A1) [Cleaved into: Short peptide from AAT (SPAAT)]	GN[115]ATAIFFLPDEGK
P01591	Immunoglobulin J chain	NNREN[115]ISDPTSPLR
P01591	Immunoglobulin J chain	NN[115]REN[115]ISDPTSPLR
P01833	Polymeric immunoglobulin receptor (PIgR) (Poly-Ig receptor) (Hepatocellular carcinoma-associated protein TB6) [Cleaved into: Secretory component]	VPGN[115]VTAVLGETLK
P01833	Polymeric immunoglobulin receptor (PIgR) (Poly-Ig receptor) (Hepatocellular carcinoma-associated protein TB6) [Cleaved into: Secretory component]	IDSSGYVNPN[115]YTGR
P01833	Polymeric immunoglobulin receptor (PIgR) (Poly-Ig receptor) (Hepatocellular carcinoma-associated protein TB6) [Cleaved into: Secretory component]	LEVSQGPGLLN[115]DTK
P01876	Ig alpha-1 chain C region	LAGKPTHVN[115]VSVVM[147]
P01877	Ig alpha-2 chain C region	SVTWSESGQN[115]VTAR
P02743	Serum amyloid P-component (SAP) (9.5S alpha-1-glycoprotein) [Cleaved into: Serum amyloid P-component(1-203)]	PLEKPLQN[115]FTLCFR
P02750	Leucine-rich alpha-2-glycoprotein (LRG)	KLPPGLLAN[115]FTLLR
P02751	Fibronectin (FN) (Cold-insoluble globulin) (CIG) [Cleaved into: Anastellin; Ugl-Y1; Ugl-Y2; Ugl-Y3]	VDDITYNVN[115]DTFHK
P02763	Alpha-1-acid glycoprotein 1 (AGP 1) (Orosomucoid-1) (OMD 1)	DQCIYN[115]TTYLNVQR
P02763	Alpha-1-acid glycoprotein 1 (AGP 1) (Orosomucoid-1) (OMD 1)	VPITN[115]ATLDQITGK
P02765	Alpha-2-HS-glycoprotein (Alpha-2-Z-globulin) (Ba-alpha-2-glycoprotein) (Fetuin-A) [Cleaved into: Alpha-2-HS-glycoprotein chain A; Alpha-2-HS-glycoprotein chain B]	CQDCPLLAPLN[115]DTR
P02790	Hemopexin (Beta-1B-glycoprotein)	PQPQN[115]VTSLLGCTH
P04196	Histidine-rich glycoprotein (Histidine-proline-rich glycoprotein) (HPRG)	HSHNNN[115]SSDLHPHK
P04196	Histidine-rich glycoprotein (Histidine-proline-rich glycoprotein) (HPRG)	HSHNN[115]N[115]SSDLHPHK
P04839	Cytochrome b-245 heavy chain (EC 1.-.-.-) (CGD91-phox) (Cytochrome b(558) subunit beta) (Cytochrome b558 subunit beta) (Heme-binding membrane glycoprotein gp91phox) (NADPH oxidase 2) (Neutrophil cytochrome b 91 kDa polypeptide) (Superoxide-generating NADPH oxidase heavy chain subunit) (gp91-1) (gp91-phox) (p22 phagocyte B-cytochrome)	ESLAVHN[115]ITVCEQK
P05026	Sodium/potassium-transporting ATPase subunit beta-1 (Sodium/potassium-dependent ATPase subunit beta-1)	PPKN[115]ESLETYPVM[147]K
P05107	Integrin beta-2 (Cell surface adhesion glycoproteins LFA-1/CR3/p150,95 subunit beta) (Complement receptor C3 subunit beta) (CD antigen CD18)	LTN[115]NSN[115]QFQTEVGK
P05107	Integrin beta-2 (Cell surface adhesion glycoproteins LFA-1/CR3/p150,95 subunit beta) (Complement receptor C3 subunit beta) (CD antigen CD18)	LTN[115]NSNQFQTEVGK
P05362	Intercellular adhesion molecule 1 (ICAM-1) (Major group rhinovirus receptor) (CD antigen CD54)	N[115]PTVTYGN[115]DSFSAK
P05362	Intercellular adhesion molecule 1 (ICAM-1) (Major group rhinovirus receptor) (CD antigen CD54)	NPTVTYGN[115]DSFSAK
P05556	Integrin beta-1 (Fibronectin receptor subunit beta) (VLA-4 subunit beta) (CD antigen CD29)	DTCTQECSYFN[115]ITK
P06127	T-cell surface glycoprotein CD5 (Lymphocyte antigen T1/Leu-1) (CD antigen CD5)	IQN[115]SSCTSLEHCFR
P06731	Carcinoembryonic antigen-related cell adhesion molecule 5 (Carcinoembryonic antigen) (CEA) (Meconium antigen 100) (CD antigen CD66e)	VSNLATGRN[115]NSIVK
P06731	Carcinoembryonic antigen-related cell adhesion molecule 5 (Carcinoembryonic antigen) (CEA) (Meconium antigen 100) (CD antigen CD66e)	SGENLN[115]LSCHAASN
P06731	Carcinoembryonic antigen-related cell adhesion molecule 5 (Carcinoembryonic antigen) (CEA) (Meconium antigen 100) (CD antigen CD66e)	IQN[115]DTGFYTLHVIK
P06731	Carcinoembryonic antigen-related cell adhesion molecule 5 (Carcinoembryonic antigen) (CEA) (Meconium antigen 100) (CD antigen CD66e)	PDAPTISPLN[115]TSYR
P06731	Carcinoembryonic antigen-related cell adhesion molecule 5 (Carcinoembryonic antigen) (CEA) (Meconium antigen 100) (CD antigen CD66e)	TLFN[115]VTRN[115]DTASYK
P06731	Carcinoembryonic antigen-related cell adhesion molecule 5 (Carcinoembryonic antigen) (CEA) (Meconium antigen 100) (CD antigen CD66e)	YTCQAN[115]NSASGHSR
P07585	Decorin (Bone proteoglycan II) (PG-S2) (PG40)	AVDN[115]GSLANTPHLR
P07602	Proactivator polypeptide [Cleaved into: Saposin-A (Protein A); Saposin-B-Val; Saposin-B (Cerebroside sulfate activator) (CSAct) (Dispersin) (Sphingolipid activator protein 1) (SAP-1) (Sulfatide/GM1 activator); Saposin-C (A1 activator) (Co-beta-glucosidase) (Glucosylceramidase activator) (Sphingolipid activator protein 2) (SAP-2); Saposin-D (Component C) (Protein C)]	DN[115]ATEEEILVYLEK
P07602	Proactivator polypeptide [Cleaved into: Saposin-A (Protein A); Saposin-B-Val; Saposin-B (Cerebroside sulfate activator) (CSAct) (Dispersin) (Sphingolipid activator protein 1) (SAP-1) (Sulfatide/GM1 activator); Saposin-C (A1 activator) (Co-beta-glucosidase) (Glucosylceramidase activator) (Sphingolipid activator protein 2) (SAP-2); Saposin-D (Component C) (Protein C)]	TN[115]STFVQALVEHVK
P07711	Cathepsin L1 (EC 3.4.22.15) (Major excreted protein) (MEP) [Cleaved into: Cathepsin L1 heavy chain; Cathepsin L1 light chain]	YSVAN[115]DTGFVDIPK
P07942	Laminin subunit beta-1 (Laminin B1 chain) (Laminin-1 subunit beta) (Laminin-10 subunit beta) (Laminin-12 subunit beta) (Laminin-2 subunit beta) (Laminin-6 subunit beta) (Laminin-8 subunit beta)	PQQLQN[115]LTEDIRER
P08185	Corticosteroid-binding globulin (CBG) (Serpin A6) (Transcortin)	AQLLQGLGFN[115]LTER
P08195	4F2 cell-surface antigen heavy chain (4F2hc) (4F2 heavy chain antigen) (Lymphocyte activation antigen 4F2 large subunit) (CD antigen CD98)	DASSFLAEWQN[115]ITK
P08648	Integrin alpha-5 (CD49 antigen-like family member E) (Fibronectin receptor subunit alpha) (Integrin alpha-F) (VLA-5) (CD antigen CD49e) [Cleaved into: Integrin alpha-5 heavy chain; Integrin alpha-5 light chain]	PVGTCYLSTDN[115]FTR
P08648	Integrin alpha-5 (CD49 antigen-like family member E) (Fibronectin receptor subunit alpha) (Integrin alpha-F) (VLA-5) (CD antigen CD49e) [Cleaved into: Integrin alpha-5 heavy chain; Integrin alpha-5 light chain]	TGLN[115]CTTNHPINPK
P10586	Receptor-type tyrosine-protein phosphatase F (EC 3.1.3.48) (Leukocyte common antigen related) (LAR)	VEPLN[115]STAVHVYWK
P10909	Clusterin (Aging-associated gene 4 protein) (Apolipoprotein J) (Apo-J) (Complement cytolysis inhibitor) (CLI) (Complement-associated protein SP-40,40) (Ku70-binding protein 1) (NA1/NA2) (Testosterone-repressed prostate message 2) (TRPM-2) [Cleaved into: Clusterin beta chain (ApoJalpha) (Complement cytolysis inhibitor a chain); Clusterin alpha chain (ApoJbeta) (Complement cytolysis inhibitor b cha…	LAN[115]LTQGEDQYYLR
P11047	Laminin subunit gamma-1 (Laminin B2 chain) (Laminin-1 subunit gamma) (Laminin-10 subunit gamma) (Laminin-11 subunit gamma) (Laminin-2 subunit gamma) (Laminin-3 subunit gamma) (Laminin-4 subunit gamma) (Laminin-6 subunit gamma) (Laminin-7 subunit gamma) (Laminin-8 subunit gamma) (Laminin-9 subunit gamma) (S-laminin subunit gamma) (S-LAM gamma)	IPAIN[115]QTITEAN[115]EK
P11047	Laminin subunit gamma-1 (Laminin B2 chain) (Laminin-1 subunit gamma) (Laminin-10 subunit gamma) (Laminin-11 subunit gamma) (Laminin-2 subunit gamma) (Laminin-3 subunit gamma) (Laminin-4 subunit gamma) (Laminin-6 subunit gamma) (Laminin-7 subunit gamma) (Laminin-8 subunit gamma) (Laminin-9 subunit gamma) (S-laminin subunit gamma) (S-LAM gamma)	LQRVN[115]NTLSSQISR
P11047	Laminin subunit gamma-1 (Laminin B2 chain) (Laminin-1 subunit gamma) (Laminin-10 subunit gamma) (Laminin-11 subunit gamma) (Laminin-2 subunit gamma) (Laminin-3 subunit gamma) (Laminin-4 subunit gamma) (Laminin-6 subunit gamma) (Laminin-7 subunit gamma) (Laminin-8 subunit gamma) (Laminin-9 subunit gamma) (S-laminin subunit gamma) (S-LAM gamma)	IPAIN[115]QTITEANEK
P11215	Integrin alpha-M (CD11 antigen-like family member B) (CR-3 alpha chain) (Cell surface glycoprotein MAC-1 subunit alpha) (Leukocyte adhesion receptor MO1) (Neutrophil adherence receptor) (CD antigen CD11b)	KAPVVN[115]CSIAVCQR
P11279	Lysosome-associated membrane glycoprotein 1 (LAMP-1) (Lysosome-associated membrane protein 1) (CD107 antigen-like family member A) (CD antigen CD107a)	EN[115]TSDPSLVIAFGR
P12110	Collagen alpha-2(VI) chain	TGN[115]DSLHESAHSM[147]R
P12821	Angiotensin-converting enzyme (ACE) (EC 3.2.1.-) (EC 3.4.15.1) (Dipeptidyl carboxypeptidase I) (Kininase II) (CD antigen CD143) [Cleaved into: Angiotensin-converting enzyme, soluble form]	VTN[115]DTESDINYLLK
P13473	Lysosome-associated membrane glycoprotein 2 (LAMP-2) (Lysosome-associated membrane protein 2) (CD107 antigen-like family member B) (CD antigen CD107b)	NINPN[115]TTHSTGSCR
P13591	Neural cell adhesion molecule 1 (N-CAM-1) (NCAM-1) (CD antigen CD56)	DGQLLPSSN[115]YSNIK
P13674	Prolyl 4-hydroxylase subunit alpha-1 (4-PH alpha-1) (EC 1.14.11.2) (Procollagen-proline,2-oxoglutarate-4-dioxygenase subunit alpha-1)	DM[147]SDGFISN[115]LTIQR
P13688	Carcinoembryonic antigen-related cell adhesion molecule 1 (Biliary glycoprotein 1) (BGP-1) (CD antigen CD66a)	LSQGN[115]TTLSINPVK
P13866	Sodium/glucose cotransporter 1 (Na(+)/glucose cotransporter 1) (High affinity sodium-glucose cotransporter) (Solute carrier family 5 member 1)	PTIVSDGN[115]TTFQEK
P14625	Endoplasmin (94 kDa glucose-regulated protein) (GRP-94) (Heat shock protein 90 kDa beta member 1) (Tumor rejection antigen 1) (gp96 homolog)	GVVDSDDLPLN[115]VSR
P16070	CD44 antigen (CDw44) (Epican) (Extracellular matrix receptor III) (ECMR-III) (GP90 lymphocyte homing/adhesion receptor) (HUTCH-I) (Heparan sulfate proteoglycan) (Hermes antigen) (Hyaluronate receptor) (Phagocytic glycoprotein 1) (PGP-1) (Phagocytic glycoprotein I) (PGP-I) (CD antigen CD44)	AFN[115]STLPTMAQM[147]EK
P16070	CD44 antigen (CDw44) (Epican) (Extracellular matrix receptor III) (ECMR-III) (GP90 lymphocyte homing/adhesion receptor) (HUTCH-I) (Heparan sulfate proteoglycan) (Hermes antigen) (Hyaluronate receptor) (Phagocytic glycoprotein 1) (PGP-1) (Phagocytic glycoprotein I) (PGP-I) (CD antigen CD44)	AFN[115]STLPTMAQMEK
P16070	CD44 antigen (CDw44) (Epican) (Extracellular matrix receptor III) (ECMR-III) (GP90 lymphocyte homing/adhesion receptor) (HUTCH-I) (Heparan sulfate proteoglycan) (Hermes antigen) (Hyaluronate receptor) (Phagocytic glycoprotein 1) (PGP-1) (Phagocytic glycoprotein I) (PGP-I) (CD antigen CD44)	AFN[115]STLPTM[147]AQM[147]EK
P16070	CD44 antigen (CDw44) (Epican) (Extracellular matrix receptor III) (ECMR-III) (GP90 lymphocyte homing/adhesion receptor) (HUTCH-I) (Heparan sulfate proteoglycan) (Hermes antigen) (Hyaluronate receptor) (Phagocytic glycoprotein 1) (PGP-1) (Phagocytic glycoprotein I) (PGP-I) (CD antigen CD44)	AFN[115]STLPTM[147]AQMEK
P16444	Dipeptidase 1 (EC 3.4.13.19) (Dehydropeptidase-I) (Microsomal dipeptidase) (Renal dipeptidase) (hRDP)	AN[115]LSQVADHLDHIK
P16444	Dipeptidase 1 (EC 3.4.13.19) (Dehydropeptidase-I) (Microsomal dipeptidase) (Renal dipeptidase) (hRDP)	N[115]LTTLAGTHTNIPK
P16671	Platelet glycoprotein 4 (Fatty acid translocase) (FAT) (Glycoprotein IIIb) (GPIIIB) (Leukocyte differentiation antigen CD36) (PAS IV) (PAS-4) (Platelet collagen receptor) (Platelet glycoprotein IV) (GPIV) (Thrombospondin receptor) (CD antigen CD36)	SKN[115]CTSYGVLDISK
P17050	Alpha-N-acetylgalactosaminidase (EC 3.2.1.49) (Alpha-galactosidase B)	M[147]AAALN[115]ATGRPIAF
P17301	Integrin alpha-2 (CD49 antigen-like family member B) (Collagen receptor) (Platelet membrane glycoprotein Ia) (GPIa) (VLA-2 subunit alpha) (CD antigen CD49b)	YFFN[115]VSDEAALLEK
P19075	Tetraspanin-8 (Tspan-8) (Transmembrane 4 superfamily member 3) (Tumor-associated antigen CO-029)	SDRIVN[115]ETLYENTK
P19652	Alpha-1-acid glycoprotein 2 (AGP 2) (Orosomucoid-2) (OMD 2)	YFTPN[115]KTEDTIFLR
P19823	Inter-alpha-trypsin inhibitor heavy chain H2 (ITI heavy chain H2) (ITI-HC2) (Inter-alpha-inhibitor heavy chain 2) (Inter-alpha-trypsin inhibitor complex component II) (Serum-derived hyaluronan-associated protein) (SHAP)	GAFISN[115]FSM[147]TVDGK
P19823	Inter-alpha-trypsin inhibitor heavy chain H2 (ITI heavy chain H2) (ITI-HC2) (Inter-alpha-inhibitor heavy chain 2) (Inter-alpha-trypsin inhibitor complex component II) (Serum-derived hyaluronan-associated protein) (SHAP)	GAFISN[115]FSMTVDGK
P20061	Transcobalamin-1 (TC-1) (Transcobalamin I) (TC I) (TCI)	ADEGSLKN[115]ISIYTK
P20160	Azurocidin (Cationic antimicrobial protein CAP37) (Heparin-binding protein) (HBP)	PLPLQN[115]ATVEAGTR
P21810	Biglycan (Bone/cartilage proteoglycan I) (PG-S1)	LLQVVYLHSNN[115]ITK
P21810	Biglycan (Bone/cartilage proteoglycan I) (PG-S1)	LLQVVYLHSN[115]N[115]ITK
P21810	Biglycan (Bone/cartilage proteoglycan I) (PG-S1)	M[147]IEN[115]GSLSFLPTLR
P21810	Biglycan (Bone/cartilage proteoglycan I) (PG-S1)	MIEN[115]GSLSFLPTLR
P23229	Integrin alpha-6 (CD49 antigen-like family member F) (VLA-6) (CD antigen CD49f) [Cleaved into: Integrin alpha-6 heavy chain; Integrin alpha-6 light chain]	EINSLN[115]LTESHNSR
P23946	Chymase (EC 3.4.21.39) (Alpha-chymase) (Mast cell protease I)	YN[115]TSTLHHDIM[147]LLK
P24043	Laminin subunit alpha-2 (Laminin M chain) (Laminin-12 subunit alpha) (Laminin-2 subunit alpha) (Laminin-4 subunit alpha) (Merosin heavy chain)	YM[147]QN[115]LTVEQPIEVK
P24821	Tenascin (TN) (Cytotactin) (GMEM) (GP 150-225) (Glioma-associated-extracellular matrix antigen) (Hexabrachion) (JI) (Myotendinous antigen) (Neuronectin) (Tenascin-C) (TN-C)	LLETVEYN[115]ISGAER
P24821	Tenascin (TN) (Cytotactin) (GMEM) (GP 150-225) (Glioma-associated-extracellular matrix antigen) (Hexabrachion) (JI) (Myotendinous antigen) (Neuronectin) (Tenascin-C) (TN-C)	VEAAQN[115]LTLPGSLR
P25311	Zinc-alpha-2-glycoprotein (Zn-alpha-2-GP) (Zn-alpha-2-glycoprotein)	YYNDSN[115]GSHVLQGR
P25311	Zinc-alpha-2-glycoprotein (Zn-alpha-2-GP) (Zn-alpha-2-glycoprotein)	YYN[115]DSNGSHVLQGR
P25311	Zinc-alpha-2-glycoprotein (Zn-alpha-2-GP) (Zn-alpha-2-glycoprotein)	YYN[115]DSN[115]GSHVLQGR
P26927	Hepatocyte growth factor-like protein (Macrophage stimulatory protein) (Macrophage-stimulating protein) (MSP) [Cleaved into: Hepatocyte growth factor-like protein alpha chain; Hepatocyte growth factor-like protein beta chain]	GTAN[115]TTTAGVPCQR
P30203	T-cell differentiation antigen CD6 (T12) (TP120) (CD antigen CD6)	FN[115]NSN[115]LCSQSLAAR
P30203	T-cell differentiation antigen CD6 (T12) (TP120) (CD antigen CD6)	FN[115]NSNLCSQSLAAR
P30457	HLA class I histocompatibility antigen, A-66 alpha chain (Aw-66) (HLA class I histocompatibility antigen, A-10 alpha chain) (MHC class I antigen A*66)	YYN[115]QSEDGSHTIQR
P30488	HLA class I histocompatibility antigen, B-50 alpha chain (Bw-50) (HLA class I histocompatibility antigen, B-21 alpha chain) (MHC class I antigen B*50)	YYN[115]QSEAGSHTWQR
P35555	Fibrillin-1	SN[115]GTHM[147]CSQHADCK
P35555	Fibrillin-1	PCEM[147]CPAVN[115]TSEYK
P35555	Fibrillin-1	VLPVN[115]VTDYCQLVR
P35613	Basigin (5F7) (Collagenase stimulatory factor) (Extracellular matrix metalloproteinase inducer) (EMMPRIN) (Leukocyte activation antigen M6) (OK blood group antigen) (Tumor cell-derived collagenase stimulatory factor) (TCSF) (CD antigen CD147)	CSLN[115]DSATEVTGHR
P40199	Carcinoembryonic antigen-related cell adhesion molecule 6 (Non-specific crossreacting antigen) (Normal cross-reacting antigen) (CD antigen CD66c)	ANYRPGENLN[115]LSCH
P43308	Translocon-associated protein subunit beta (TRAP-beta) (Signal sequence receptor subunit beta) (SSR-beta)	ASN[115]VSHTVVLRPLK
P46977	Dolichyl-diphosphooligosaccharide--protein glycosyltransferase subunit STT3A (Oligosaccharyl transferase subunit STT3A) (STT3-A) (EC 2.4.1.119) (B5) (Integral membrane protein 1) (Transmembrane protein TMC)	LVDNNTWN[115]NTHISR
P48960	CD97 antigen (Leukocyte antigen CD97) (CD antigen CD97) [Cleaved into: CD97 antigen subunit alpha; CD97 antigen subunit beta]	SAVNSIFLSHN[115]NTK
P51884	Lumican (Keratan sulfate proteoglycan lumican) (KSPG lumican)	GLVN[115]LTFIHLQHNR
P55083	Microfibril-associated glycoprotein 4	VDLEDFEN[115]NTAYAK
Q02817	Mucin-2 (MUC-2) (Intestinal mucin-2)	SDPKN[115]N[115]CTFFSCVK
Q02817	Mucin-2 (MUC-2) (Intestinal mucin-2)	SDPKNN[115]CTFFSCVK
Q02817	Mucin-2 (MUC-2) (Intestinal mucin-2)	DCSN[115]LTALATSKPR
Q05707	Collagen alpha-1(XIV) chain (Undulin)	PDQN[115]YTVQIIAYNK
Q07000	HLA class I histocompatibility antigen, Cw-15 alpha chain (MHC class I antigen Cw*15)	YYN[115]QSEAGSHIIQR
Q07954	Prolow-density lipoprotein receptor-related protein 1 (LRP-1) (Alpha-2-macroglobulin receptor) (A2MR) (Apolipoprotein E receptor) (APOER) (CD antigen CD91) [Cleaved into: Low-density lipoprotein receptor-related protein 1 85 kDa subunit (LRP-85); Low-density lipoprotein receptor-related protein 1 515 kDa subunit (LRP-515); Low-density lipoprotein receptor-related protein 1 intracellular domain (L…	TCVSN[115]CTASQFVCK
Q07954	Prolow-density lipoprotein receptor-related protein 1 (LRP-1) (Alpha-2-macroglobulin receptor) (A2MR) (Apolipoprotein E receptor) (APOER) (CD antigen CD91) [Cleaved into: Low-density lipoprotein receptor-related protein 1 85 kDa subunit (LRP-85); Low-density lipoprotein receptor-related protein 1 515 kDa subunit (LRP-515); Low-density lipoprotein receptor-related protein 1 intracellular domain (L…	VNRFN[115]STEYQVVTR
Q12770	Sterol regulatory element-binding protein cleavage-activating protein (SCAP) (SREBP cleavage-activating protein)	LPEN[115]QTSPGESPER
Q13308	Tyrosine-protein kinase-like 7 (Colon carcinoma kinase 4) (CCK-4) (Protein-tyrosine kinase 7)	PLSDGQSN[115]HTVSSK
Q13361	Microfibrillar-associated protein 5 (MFAP-5) (MP25) (Microfibril-associated glycoprotein 2) (MAGP-2)	LSEKN[115]TTAECWDEK
Q13421	Mesothelin (CAK1 antigen) (Pre-pro-megakaryocyte-potentiating factor) [Cleaved into: Megakaryocyte-potentiating factor (MPF); Mesothelin, cleaved form]	LAFQNMN[115]GSEYFVK
Q13421	Mesothelin (CAK1 antigen) (Pre-pro-megakaryocyte-potentiating factor) [Cleaved into: Megakaryocyte-potentiating factor (MPF); Mesothelin, cleaved form]	LAFQNM[147]N[115]GSEYFVK
Q13433	Zinc transporter ZIP6 (Estrogen-regulated protein LIV-1) (Solute carrier family 39 member 6) (Zrt- and Irt-like protein 6) (ZIP-6)	NTNENPQECFN[115]ASK
Q13586	Stromal interaction molecule 1	LAVTN[115]TTM[147]TGTVLK
Q13683	Integrin alpha-7 [Cleaved into: Integrin alpha-7 heavy chain; Integrin alpha-7 light chain; Integrin alpha-7 70 kDa form]	LWN[115]STFLEEYSAVK
Q14314	Fibroleukin (Fibrinogen-like protein 2) (pT49)	VAN[115]LTFVVN[115]SLDGK
Q14314	Fibroleukin (Fibrinogen-like protein 2) (pT49)	VAN[115]LTFVVNSLDGK
Q14CN2	Calcium-activated chloride channel regulator 4 (Calcium-activated chloride channel family member 4) (hCLCA4) (Calcium-activated chloride channel protein 2) (CaCC-2) (hCaCC-2) [Cleaved into: Calcium-activated chloride channel regulator 4, 110 kDa form; Calcium-activated chloride channel regulator 4, 30 kDa form]	AAN[115]SSVPPITVNAK
Q15262	Receptor-type tyrosine-protein phosphatase kappa (Protein-tyrosine phosphatase kappa) (R-PTP-kappa) (EC 3.1.3.48)	IAVDWESLGYN[115]ITR
Q16769	Glutaminyl-peptide cyclotransferase (EC 2.3.2.5) (Glutaminyl cyclase) (QC) (Glutaminyl-tRNA cyclotransferase) (Glutamyl cyclase) (EC)	N[115]YHQPAILN[115]SSALR
Q16769	Glutaminyl-peptide cyclotransferase (EC 2.3.2.5) (Glutaminyl cyclase) (QC) (Glutaminyl-tRNA cyclotransferase) (Glutamyl cyclase) (EC)	NYHQPAILN[115]SSALR
Q16820	Meprin A subunit beta (EC 3.4.24.63) (Endopeptidase-2) (Meprin B) (N-benzoyl-L-tyrosyl-P-amino-benzoic acid hydrolase subunit beta) (PABA peptide hydrolase) (PPH beta)	TAFQN[115]GTEPTIVTR
Q4KMQ2	Anoctamin-6 (Transmembrane protein 16F)	GNPYSDLGN[115]HTTCR
Q5ZPR3	CD276 antigen (4Ig-B7-H3) (B7 homolog 3) (B7-H3) (Costimulatory molecule) (CD antigen CD276)	VVLGAN[115]GTYSCLVR
Q68CP4	Heparan-alpha-glucosaminide N-acetyltransferase (EC 2.3.1.78) (Transmembrane protein 76)	YPN[115]CTGGAAGYIDR
Q6UY14	ADAMTS-like protein 4 (ADAMTSL-4) (Thrombospondin repeat-containing protein 1)	EVQCLSTN[115]QTLSTR
Q6ZMJ2	Scavenger receptor class A member 5 (Scavenger receptor hlg)	GLN[115]HSLSYDVALHR
Q7Z7M9	Polypeptide N-acetylgalactosaminyltransferase 5 (EC 2.4.1.41) (Polypeptide GalNAc transferase 5) (GalNAc-T5) (pp-GaNTase 5) (Protein-UDP acetylgalactosaminyltransferase 5) (UDP-GalNAc:polypeptide N-acetylgalactosaminyltransferase 5)	KLN[115]FSESHLVIITK
Q86VB7	Scavenger receptor cysteine-rich type 1 protein M130 (Hemoglobin scavenger receptor) (CD antigen CD163) [Cleaved into: Soluble CD163 (sCD163)]	EDAAVN[115]CTDISVQK
Q8IV08	Phospholipase D3 (PLD 3) (EC 3.1.4.4) (Choline phosphatase 3) (HindIII K4L homolog) (Hu-K4) (Phosphatidylcholine-hydrolyzing phospholipase D3)	ELGVVM[147]YN[115]CSCLAR
Q8IWA5	Choline transporter-like protein 2 (Solute carrier family 44 member 2)	TCNPETFPSSN[115]ESR
Q8IZF2	Probable G-protein coupled receptor 116	ANEQVVQSLN[115]QTYK
Q8N697	Solute carrier family 15 member 4 (Peptide transporter 4) (Peptide/histidine transporter 1) (hPHT1)	LLN[115]CTAPGPDAAAR
Q92896	Golgi apparatus protein 1 (CFR-1) (Cysteine-rich fibroblast growth factor receptor) (E-selectin ligand 1) (ESL-1) (Golgi sialoglycoprotein MG-160)	GN[115]ITEYQCHQYITK
Q95604	HLA class I histocompatibility antigen, Cw-17 alpha chain (MHC class I antigen Cw*17)	YYN[115]QSEAGSHTIQR
Q96AE7	Tetratricopeptide repeat protein 17 (TPR repeat protein 17)	AVGN[115]STFAIACLQR
Q96AY3	Peptidyl-prolyl cis-trans isomerase FKBP10 (PPIase FKBP10) (EC 5.2.1.8) (65 kDa FK506-binding protein) (65 kDa FKBP) (FKBP-65) (FK506-binding protein 10) (FKBP-10) (Immunophilin FKBP65) (Rotamase)	TLSRPSETCN[115]ETTK
Q99523	Sortilin (100 kDa NT receptor) (Glycoprotein 95) (Gp95) (Neurotensin receptor 3) (NT3) (NTR3)	LAN[115]NTHQHVFDDLR
Q9BXN1	Asporin (Periodontal ligament-associated protein 1) (PLAP-1)	ITDIEN[115]GSLANIPR
Q9GIY3	HLA class II histocompatibility antigen, DRB1-14 beta chain (MHC class II antigen DRB1*14) (DR-14) (DR14)	YSTSECHFFN[115]GTER
Q9H330	Transmembrane protein C9orf5 (Protein CG-2)	ILGDKVN[115]NTAVIEK
Q9HDC9	Adipocyte plasma membrane-associated protein (Protein BSCv)	AGPN[115]GTLFVADAYK
Q9NSV4	Protein diaphanous homolog 3 (Diaphanous-related formin-3) (DRF3)	N[115]AQTFGFN[115]LSSLCK
Q9UGM3	Deleted in malignant brain tumors 1 protein (Glycoprotein 340) (Gp-340) (Hensin) (Salivary agglutinin) (SAG) (Surfactant pulmonary-associated D-binding protein)	LVNLN[115]SSYGLCAGR
Q9UKQ2	Disintegrin and metalloproteinase domain-containing protein 28 (ADAM 28) (EC 3.4.24.-) (Epididymial metalloproteinase-like, disintegrin-like, and cysteine-rich protein II) (eMDC II) (Metalloproteinase-like, disintegrin-like, and cysteine-rich protein L) (MDC-L)	ITPN[115]ASFTLENFSK
Q9UKU9	Angiopoietin-related protein 2 (Angiopoietin-like protein 2)	ILN[115]QTADM[147]LQLASK
Q9Y4L1	Hypoxia up-regulated protein 1 (150 kDa oxygen-regulated protein) (ORP-150) (170 kDa glucose-regulated protein) (GRP-170)	ALDNLLN[115]HSSMFLK
Q9Y4L1	Hypoxia up-regulated protein 1 (150 kDa oxygen-regulated protein) (ORP-150) (170 kDa glucose-regulated protein) (GRP-170)	ALDNLLN[115]HSSM[147]FLK
Q9Y6C2	EMILIN-1 (Elastin microfibril interface-located protein 1) (Elastin microfibril interfacer 1)	LGALN[115]SSLQLLEDR
Q9Y6R7	IgGFc-binding protein (Fcgamma-binding protein antigen) (FcgammaBP)	LGTN[115]ISIHKDEIGK
Q9Y6R7	IgGFc-binding protein (Fcgamma-binding protein antigen) (FcgammaBP)	PVN[115]SSLLTSDCSER
Q9Y6R7	IgGFc-binding protein (Fcgamma-binding protein antigen) (FcgammaBP)	TLQIYN[115]HSLTLSAR
O14672	Disintegrin and metalloproteinase domain-containing protein 10 (ADAM 10) (EC 3.4.24.81) (CDw156) (Kuzbanian protein homolog) (Mammalian disintegrin-metalloprotease) (CD antigen CD156c)	IN[115]TTADEKDPTN[115]PFR
O14672	Disintegrin and metalloproteinase domain-containing protein 10 (ADAM 10) (EC 3.4.24.81) (CDw156) (Kuzbanian protein homolog) (Mammalian disintegrin-metalloprotease) (CD antigen CD156c)	IN[115]TTADEKDPTNPFR
O15230	Laminin subunit alpha-5 (Laminin-10 subunit alpha) (Laminin-11 subunit alpha) (Laminin-15 subunit alpha)	GVHN[115]ASLALSASIGR
O43490	Prominin-1 (Antigen AC133) (Prominin-like protein 1) (CD antigen CD133)	VLNSIGSDIDN[115]VTQR
O60449	Lymphocyte antigen 75 (Ly-75) (C-type lectin domain family 13 member B) (DEC-205) (gp200-MR6) (CD antigen CD205)	LPFICEKYN[115]VSSLEK
O60449	Lymphocyte antigen 75 (Ly-75) (C-type lectin domain family 13 member B) (DEC-205) (gp200-MR6) (CD antigen CD205)	DGHGTAISN[115]ASDVWK
O60656	UDP-glucuronosyltransferase 1-9 (UDPGT 1-9) (UGT1*9) (UGT1-09) (UGT1.9) (EC 2.4.1.17) (UDP-glucuronosyltransferase 1-I) (UGT-1I) (UGT1I) (UDP-glucuronosyltransferase 1A9) (lugP4)	GTRPSNLAN[115]NTILVK
O96005	Cleft lip and palate transmembrane protein 1	DYYPIN[115]ESLASLPLR
P00738	Haptoglobin [Cleaved into: Haptoglobin alpha chain; Haptoglobin beta chain]	VLHPN[115]YSQVDIGLIK
P01009	Alpha-1-antitrypsin (Alpha-1 protease inhibitor) (Alpha-1-antiproteinase) (Serpin A1) [Cleaved into: Short peptide from AAT (SPAAT)]	LGN[115]ATAIFFLPDEGK
P01019	Angiotensinogen (Serpin A8) [Cleaved into: Angiotensin-1 (Angiotensin I) (Ang I); Angiotensin-2 (Angiotensin II) (Ang II); Angiotensin-3 (Angiotensin III) (Ang III) (Des-Asp[1]-angiotensin II)]	HLVIHN[115]ESTCEQLAK
P01033	Metalloproteinase inhibitor 1 (Erythroid-potentiating activity) (EPA) (Fibroblast collagenase inhibitor) (Collagenase inhibitor) (Tissue inhibitor of metalloproteinases 1) (TIMP-1)	FVGTPEVN[115]QTTLYQR
P01042	Kininogen-1 (Alpha-2-thiol proteinase inhibitor) (Fitzgerald factor) (High molecular weight kininogen) (HMWK) (Williams-Fitzgerald-Flaujeac factor) [Cleaved into: Kininogen-1 heavy chain; T-kinin (Ile-Ser-Bradykinin); Bradykinin (Kallidin I); Lysyl-bradykinin (Kallidin II); Kininogen-1 light chain; Low molecular weight growth-promoting factor]	YNSQN[115]QSNNQFVLYR
P01591	Immunoglobulin J chain	LNNREN[115]ISDPTSPLR
P01833	Polymeric immunoglobulin receptor (PIgR) (Poly-Ig receptor) (Hepatocellular carcinoma-associated protein TB6) [Cleaved into: Secretory component]	VIDSSGYVNPN[115]YTGR
P02452	Collagen alpha-1(I) chain (Alpha-1 type I collagen)	LM[147]STEASQN[115]ITYHCK
P02679	Fibrinogen gamma chain	EDILHQVEN[115]KTSEVK
P02743	Serum amyloid P-component (SAP) (9.5S alpha-1-glycoprotein) [Cleaved into: Serum amyloid P-component(1-203)]	TPLEKPLQN[115]FTLCFR
P02763	Alpha-1-acid glycoprotein 1 (AGP 1) (Orosomucoid-1) (OMD 1)	PVPITN[115]ATLDQITGK
P02763	Alpha-1-acid glycoprotein 1 (AGP 1) (Orosomucoid-1) (OMD 1)	QDQCIYN[115]TTYLNVQR
P02765	Alpha-2-HS-glycoprotein (Alpha-2-Z-globulin) (Ba-alpha-2-glycoprotein) (Fetuin-A) [Cleaved into: Alpha-2-HS-glycoprotein chain A; Alpha-2-HS-glycoprotein chain B]	VCQDCPLLAPLN[115]DTR
P02765	Alpha-2-HS-glycoprotein (Alpha-2-Z-globulin) (Ba-alpha-2-glycoprotein) (Fetuin-A) [Cleaved into: Alpha-2-HS-glycoprotein chain A; Alpha-2-HS-glycoprotein chain B]	AQNN[115]GSNFQLEEISR
P02788	Lactotransferrin (Lactoferrin) (EC 3.4.21.-) (Talalactoferrin) [Cleaved into: Kaliocin-1; Lactoferroxin-A; Lactoferroxin-B; Lactoferroxin-C]	NIPM[147]GLLFN[115]QTGSCK
P02790	Hemopexin (Beta-1B-glycoprotein)	TGHGN[115]STHHGPEYM[147]R
P02790	Hemopexin (Beta-1B-glycoprotein)	LPQPQN[115]VTSLLGCTH
P04062	Glucosylceramidase (EC 3.2.1.45) (Acid beta-glucosidase) (Alglucerase) (Beta-glucocerebrosidase) (D-glucosyl-N-acylsphingosine glucohydrolase) (Imiglucerase)	DLGPTLAN[115]STHHNVR
P04066	Tissue alpha-L-fucosidase (EC 3.2.1.51) (Alpha-L-fucosidase I) (Alpha-L-fucoside fucohydrolase 1) (Alpha-L-fucosidase 1)	VQWEKN[115]TTSVWYTSK
P04114	Apolipoprotein B-100 (Apo B-100) [Cleaved into: Apolipoprotein B-48 (Apo B-48)]	FN[115]SSYLQGTNQITGR
P04114	Apolipoprotein B-100 (Apo B-100) [Cleaved into: Apolipoprotein B-48 (Apo B-48)]	FVEGSHN[115]STVSLTTK
P04233	HLA class II histocompatibility antigen gamma chain (HLA-DR antigens-associated invariant chain) (Ia antigen-associated invariant chain) (Ii) (p33) (CD antigen CD74)	PM[147]GALPQGPM[147]QN[115]ATK
P04275	von Willebrand factor (vWF) [Cleaved into: von Willebrand antigen 2 (von Willebrand antigen II)]	M[147]EACM[147]LN[115]GTVIGPGK
P04626	Receptor tyrosine-protein kinase erbB-2 (EC 2.7.10.1) (Metastatic lymph node gene 19 protein) (MLN 19) (Proto-oncogene Neu) (Proto-oncogene c-ErbB-2) (Tyrosine kinase-type cell surface receptor HER2) (p185erbB2) (CD antigen CD340)	GPGPTQCVN[115]CSQFLR
P04839	Cytochrome b-245 heavy chain (EC 1.-.-.-) (CGD91-phox) (Cytochrome b(558) subunit beta) (Cytochrome b558 subunit beta) (Heme-binding membrane glycoprotein gp91phox) (NADPH oxidase 2) (Neutrophil cytochrome b 91 kDa polypeptide) (Superoxide-generating NADPH oxidase heavy chain subunit) (gp91-1) (gp91-phox) (p22 phagocyte B-cytochrome)	AESLAVHN[115]ITVCEQK
P05026	Sodium/potassium-transporting ATPase subunit beta-1 (Sodium/potassium-dependent ATPase subunit beta-1)	LGN[115]CSGLN[115]DETYGYK
P05026	Sodium/potassium-transporting ATPase subunit beta-1 (Sodium/potassium-dependent ATPase subunit beta-1)	LAVQFTN[115]LTM[147]DTEIR
P05026	Sodium/potassium-transporting ATPase subunit beta-1 (Sodium/potassium-dependent ATPase subunit beta-1)	LGN[115]CSGLNDETYGYK
P05154	Plasma serine protease inhibitor (Acrosomal serine protease inhibitor) (Plasminogen activator inhibitor 3) (PAI-3) (PAI3) (Protein C inhibitor) (PCI) (Serpin A5)	EDQYHYLLDRN[115]LSCR
P05362	Intercellular adhesion molecule 1 (ICAM-1) (Major group rhinovirus receptor) (CD antigen CD54)	LNPTVTYGN[115]DSFSAK
P05543	Thyroxine-binding globulin (Serpin A7) (T4-binding globulin)	VTACHSSQPN[115]ATLYK
P05556	Integrin beta-1 (Fibronectin receptor subunit beta) (VLA-4 subunit beta) (CD antigen CD29)	KDTCTQECSYFN[115]ITK
P05556	Integrin beta-1 (Fibronectin receptor subunit beta) (VLA-4 subunit beta) (CD antigen CD29)	PCTSEQN[115]CTSPFSYK
P06731	Carcinoembryonic antigen-related cell adhesion molecule 5 (Carcinoembryonic antigen) (CEA) (Meconium antigen 100) (CD antigen CD66e)	FVSNLATGRN[115]NSIVK
P06731	Carcinoembryonic antigen-related cell adhesion molecule 5 (Carcinoembryonic antigen) (CEA) (Meconium antigen 100) (CD antigen CD66e)	LTLFNVTRN[115]DTASYK
P06731	Carcinoembryonic antigen-related cell adhesion molecule 5 (Carcinoembryonic antigen) (CEA) (Meconium antigen 100) (CD antigen CD66e)	IIQN[115]DTGFYTLHVIK
P06731	Carcinoembryonic antigen-related cell adhesion molecule 5 (Carcinoembryonic antigen) (CEA) (Meconium antigen 100) (CD antigen CD66e)	GPDAPTISPLN[115]TSYR
P06731	Carcinoembryonic antigen-related cell adhesion molecule 5 (Carcinoembryonic antigen) (CEA) (Meconium antigen 100) (CD antigen CD66e)	LTLFN[115]VTRN[115]DTASYK
P07204	Thrombomodulin (TM) (Fetomodulin) (CD antigen CD141)	GFQWVTGDN[115]NTSYSR
P07204	Thrombomodulin (TM) (Fetomodulin) (CD antigen CD141)	GFQWVTGDNN[115]TSYSR
P07358	Complement component C8 beta chain (Complement component 8 subunit beta)	EYESYSDFERN[115]VTEK
P07585	Decorin (Bone proteoglycan II) (PG-S2) (PG40)	SAVDN[115]GSLAN[115]TPHLR
P07585	Decorin (Bone proteoglycan II) (PG-S2) (PG40)	SAVDN[115]GSLANTPHLR
P07942	Laminin subunit beta-1 (Laminin B1 chain) (Laminin-1 subunit beta) (Laminin-10 subunit beta) (Laminin-12 subunit beta) (Laminin-2 subunit beta) (Laminin-6 subunit beta) (Laminin-8 subunit beta)	PSTPQQLQN[115]LTEDIR
P08123	Collagen alpha-2(I) chain (Alpha-2 type I collagen)	LLANYASQN[115]ITYHCK
P08294	Extracellular superoxide dismutase [Cu-Zn] (EC-SOD) (EC 1.15.1.1)	FALEGFPTEPN[115]SSSR
P08575	Receptor-type tyrosine-protein phosphatase C (EC 3.1.3.48) (Leukocyte common antigen) (L-CA) (T200) (CD antigen CD45)	NIETFTCDTQN[115]ITYR
P08648	Integrin alpha-5 (CD49 antigen-like family member E) (Fibronectin receptor subunit alpha) (Integrin alpha-F) (VLA-5) (CD antigen CD49e) [Cleaved into: Integrin alpha-5 heavy chain; Integrin alpha-5 light chain]	VTGLN[115]CTTN[115]HPINPK
P08648	Integrin alpha-5 (CD49 antigen-like family member E) (Fibronectin receptor subunit alpha) (Integrin alpha-F) (VLA-5) (CD antigen CD49e) [Cleaved into: Integrin alpha-5 heavy chain; Integrin alpha-5 light chain]	VTGLN[115]CTTNHPINPK
P08922	Proto-oncogene tyrosine-protein kinase ROS (EC 2.7.10.1) (Proto-oncogene c-Ros-1)	FEIFYN[115]ISNQSITNK
P0C0L5	Complement C4-B (Basic complement C4) (C3 and PZP-like alpha-2-macroglobulin domain-containing protein 3) [Cleaved into: Complement C4 beta chain; Complement C4-B alpha chain; C4a anaphylatoxin; C4b-B; C4d-B; Complement C4 gamma chain]	GLN[115]VTLSSTGRN[115]GFK
P10253	Lysosomal alpha-glucosidase (EC 3.2.1.20) (Acid maltase) (Aglucosidase alfa) [Cleaved into: 76 kDa lysosomal alpha-glucosidase; 70 kDa lysosomal alpha-glucosidase]	GVFITN[115]ETGQPLIGK
P10316	HLA class I histocompatibility antigen, A-69 alpha chain (Aw-69) (HLA class I histocompatibility antigen, A-28 alpha chain) (MHC class I antigen A*69)	GYYN[115]QSEAGSHTVQR
P11047	Laminin subunit gamma-1 (Laminin B2 chain) (Laminin-1 subunit gamma) (Laminin-10 subunit gamma) (Laminin-11 subunit gamma) (Laminin-2 subunit gamma) (Laminin-3 subunit gamma) (Laminin-4 subunit gamma) (Laminin-6 subunit gamma) (Laminin-7 subunit gamma) (Laminin-8 subunit gamma) (Laminin-9 subunit gamma) (S-laminin subunit gamma) (S-LAM gamma)	KIPAIN[115]QTITEAN[115]EK
P11047	Laminin subunit gamma-1 (Laminin B2 chain) (Laminin-1 subunit gamma) (Laminin-10 subunit gamma) (Laminin-11 subunit gamma) (Laminin-2 subunit gamma) (Laminin-3 subunit gamma) (Laminin-4 subunit gamma) (Laminin-6 subunit gamma) (Laminin-7 subunit gamma) (Laminin-8 subunit gamma) (Laminin-9 subunit gamma) (S-laminin subunit gamma) (S-LAM gamma)	KIPAIN[115]QTITEANEK
P11047	Laminin subunit gamma-1 (Laminin B2 chain) (Laminin-1 subunit gamma) (Laminin-10 subunit gamma) (Laminin-11 subunit gamma) (Laminin-2 subunit gamma) (Laminin-3 subunit gamma) (Laminin-4 subunit gamma) (Laminin-6 subunit gamma) (Laminin-7 subunit gamma) (Laminin-8 subunit gamma) (Laminin-9 subunit gamma) (S-laminin subunit gamma) (S-LAM gamma)	TAN[115]DTSTEAYNLLLR
P11279	Lysosome-associated membrane glycoprotein 1 (LAMP-1) (Lysosome-associated membrane protein 1) (CD107 antigen-like family member A) (CD antigen CD107a)	SPSVDKYN[115]VSGTNGT
P12111	Collagen alpha-3(VI) chain	GNPGEPGLN[115]GTTGPK
P12111	Collagen alpha-3(VI) chain	N[115]NTAVGHALVLPAGR
P13473	Lysosome-associated membrane glycoprotein 2 (LAMP-2) (Lysosome-associated membrane protein 2) (CD107 antigen-like family member B) (CD antigen CD107b)	ININPN[115]TTHSTGSCR
P13688	Carcinoembryonic antigen-related cell adhesion molecule 1 (Biliary glycoprotein 1) (BGP-1) (CD antigen CD66a)	LSQGN[115]TTLSINPVKR
P14410	Sucrase-isomaltase, intestinal [Cleaved into: Sucrase (EC 3.2.1.48); Isomaltase (EC 3.2.1.10)]	YIIILDPAISGN[115]ETK
P16444	Dipeptidase 1 (EC 3.4.13.19) (Dehydropeptidase-I) (Microsomal dipeptidase) (Renal dipeptidase) (hRDP)	AN[115]LTTLAGTHTNIPK
P16671	Platelet glycoprotein 4 (Fatty acid translocase) (FAT) (Glycoprotein IIIb) (GPIIIB) (Leukocyte differentiation antigen CD36) (PAS IV) (PAS-4) (Platelet collagen receptor) (Platelet glycoprotein IV) (GPIV) (Thrombospondin receptor) (CD antigen CD36)	ISKN[115]CTSYGVLDISK
P19440	Gamma-glutamyltranspeptidase 1 (GGT 1) (EC 2.3.2.2) (Gamma-glutamyltransferase 1) (CD antigen CD224) [Cleaved into: Gamma-glutamyltranspeptidase 1 heavy chain; Gamma-glutamyltranspeptidase 1 light chain]	LAFATM[147]FN[115]SSEQSQK
P19440	Gamma-glutamyltranspeptidase 1 (GGT 1) (EC 2.3.2.2) (Gamma-glutamyltransferase 1) (CD antigen CD224) [Cleaved into: Gamma-glutamyltranspeptidase 1 heavy chain; Gamma-glutamyltranspeptidase 1 light chain]	LAFATMFN[115]SSEQSQK
P19652	Alpha-1-acid glycoprotein 2 (AGP 2) (Orosomucoid-2) (OMD 2)	ANLVPVPITN[115]ATLDR
P19652	Alpha-1-acid glycoprotein 2 (AGP 2) (Orosomucoid-2) (OMD 2)	QN[115]QCFYN[115]SSYLN[115]VQR
P19652	Alpha-1-acid glycoprotein 2 (AGP 2) (Orosomucoid-2) (OMD 2)	QN[115]QCFYN[115]SSYLNVQR
P19652	Alpha-1-acid glycoprotein 2 (AGP 2) (Orosomucoid-2) (OMD 2)	QNQCFYN[115]SSYLNVQR
P20160	Azurocidin (Cationic antimicrobial protein CAP37) (Heparin-binding protein) (HBP)	LPLPLQN[115]ATVEAGTR
P20160	Azurocidin (Cationic antimicrobial protein CAP37) (Heparin-binding protein) (HBP)	FVN[115]VTVTPEDQCRPN
P20702	Integrin alpha-X (CD11 antigen-like family member C) (Leu M5) (Leukocyte adhesion glycoprotein p150,95 alpha chain) (Leukocyte adhesion receptor p150,95) (CD antigen CD11c)	LLLTANVSSEN[115]NTPR
P20702	Integrin alpha-X (CD11 antigen-like family member C) (Leu M5) (Leukocyte adhesion glycoprotein p150,95 alpha chain) (Leukocyte adhesion receptor p150,95) (CD antigen CD11c)	LLLTAN[115]VSSENNTPR
P20774	Mimecan (Osteoglycin) (Osteoinductive factor) (OIF)	TDDTFCKAN[115]DTSYIR
P23470	Receptor-type tyrosine-protein phosphatase gamma (Protein-tyrosine phosphatase gamma) (R-PTP-gamma) (EC 3.1.3.48)	SDFSQTM[147]LFQAN[115]TTR
P24821	Tenascin (TN) (Cytotactin) (GMEM) (GP 150-225) (Glioma-associated-extracellular matrix antigen) (Hexabrachion) (JI) (Myotendinous antigen) (Neuronectin) (Tenascin-C) (TN-C)	PN[115]CSEPECPGNCHLR
P25054	Adenomatous polyposis coli protein (Protein APC) (Deleted in polyposis 2.5)	SSSEN[115]TSTPSSNAKR
P25311	Zinc-alpha-2-glycoprotein (Zn-alpha-2-GP) (Zn-alpha-2-glycoprotein)	EYYN[115]DSN[115]GSHVLQGR
P25311	Zinc-alpha-2-glycoprotein (Zn-alpha-2-GP) (Zn-alpha-2-glycoprotein)	EYYNDSN[115]GSHVLQGR
P26006	Integrin alpha-3 (CD49 antigen-like family member C) (FRP-2) (Galactoprotein B3) (GAPB3) (VLA-3 subunit alpha) (CD antigen CD49c) [Cleaved into: Integrin alpha-3 heavy chain; Integrin alpha-3 light chain]	LRPIIISM[147]N[115]YSLPLR
P28907	ADP-ribosyl cyclase 1 (EC 3.2.2.5) (Cyclic ADP-ribose hydrolase 1) (cADPr hydrolase 1) (T10) (CD antigen CD38)	HPCN[115]ITEEDYQPLM[147]K
P28907	ADP-ribosyl cyclase 1 (EC 3.2.2.5) (Cyclic ADP-ribose hydrolase 1) (cADPr hydrolase 1) (T10) (CD antigen CD38)	HPCN[115]ITEEDYQPLMK
P30203	T-cell differentiation antigen CD6 (T12) (TP120) (CD antigen CD6)	LTN[115]GSSSCSGTVEVR
P30457	HLA class I histocompatibility antigen, A-66 alpha chain (Aw-66) (HLA class I histocompatibility antigen, A-10 alpha chain) (MHC class I antigen A*66)	GYYN[115]QSEDGSHTIQR
P30488	HLA class I histocompatibility antigen, B-50 alpha chain (Bw-50) (HLA class I histocompatibility antigen, B-21 alpha chain) (MHC class I antigen B*50)	GYYN[115]QSEAGSHTWQR
P30825	High affinity cationic amino acid transporter 1 (CAT-1) (CAT1) (Ecotropic retroviral leukemia receptor homolog) (Ecotropic retrovirus receptor homolog) (ERR) (Solute carrier family 7 member 1) (System Y+ basic amino acid transporter)	NWQLTEEDFGN[115]TSGR
P35475	Alpha-L-iduronidase (EC 3.2.1.76)	FQVN[115]NTRPPHVQLLR
P35555	Fibrillin-1	LDSEERN[115]CTDIDECR
P35555	Fibrillin-1	CSN[115]GTHM[147]CSQHADCK
P35555	Fibrillin-1	TPCEM[147]CPAVN[115]TSEYK
P35613	Basigin (5F7) (Collagenase stimulatory factor) (Extracellular matrix metalloproteinase inducer) (EMMPRIN) (Leukocyte activation antigen M6) (OK blood group antigen) (Tumor cell-derived collagenase stimulatory factor) (TCSF) (CD antigen CD147)	TDSEDKALM[147]N[115]GSESR
P35613	Basigin (5F7) (Collagenase stimulatory factor) (Extracellular matrix metalloproteinase inducer) (EMMPRIN) (Leukocyte activation antigen M6) (OK blood group antigen) (Tumor cell-derived collagenase stimulatory factor) (TCSF) (CD antigen CD147)	TCSLN[115]DSATEVTGHR
P36269	Gamma-glutamyltransferase 5 (GGT 5) (EC 2.3.2.2) (Gamma-glutamyl transpeptidase-related enzyme) (GGT-rel) (Gamma-glutamyltransferase-like activity 1) (Gamma-glutamyltranspeptidase 5) [Cleaved into: Gamma-glutamyltransferase 5 heavy chain; Gamma-glutamyltransferase 5 light chain]	GFN[115]FSTESM[147]ARPEGR
P42892	Endothelin-converting enzyme 1 (ECE-1) (EC 3.4.24.71)	HLLEN[115]STASVSEAER
P43121	Cell surface glycoprotein MUC18 (Cell surface glycoprotein P1H12) (Melanoma cell adhesion molecule) (Melanoma-associated antigen A32) (Melanoma-associated antigen MUC18) (S-endo 1 endothelial-associated antigen) (CD antigen CD146)	NVN[115]GTASEQDQDPQR
P43308	Translocon-associated protein subunit beta (TRAP-beta) (Signal sequence receptor subunit beta) (SSR-beta)	PASN[115]VSHTVVLRPLK
P48960	CD97 antigen (Leukocyte antigen CD97) (CD antigen CD97) [Cleaved into: CD97 antigen subunit alpha; CD97 antigen subunit beta]	LSAVNSIFLSHN[115]NTK
P48960	CD97 antigen (Leukocyte antigen CD97) (CD antigen CD97) [Cleaved into: CD97 antigen subunit alpha; CD97 antigen subunit beta]	WCPQNSSCVN[115]ATACR
P49746	Thrombospondin-3	LGFLGN[115]QSQGCLPAR
P50895	Basal cell adhesion molecule (Auberger B antigen) (B-CAM cell surface glycoprotein) (F8/G253 antigen) (Lutheran antigen) (Lutheran blood group glycoprotein) (CD antigen CD239)	TQN[115]FTLLVQGSPELK
P51884	Lumican (Keratan sulfate proteoglycan lumican) (KSPG lumican)	EGLVN[115]LTFIHLQHNR
P51884	Lumican (Keratan sulfate proteoglycan lumican) (KSPG lumican)	INHNN[115]LTESVGPLPK
P55285	Cadherin-6 (Kidney cadherin) (K-cadherin)	IFNIDSGN[115]GSIFTSK
P57087	Junctional adhesion molecule B (JAM-B) (Junctional adhesion molecule 2) (JAM-2) (Vascular endothelial junction-associated molecule) (VE-JAM) (CD antigen CD322)	LGSQSTN[115]SSYTM[147]NTK
P69849	Nodal modulator 3 (pM5 protein 3)	LEN[115]ITTGTYTIHAQK
Q02413	Desmoglein-1 (Cadherin family member 4) (Desmosomal glycoprotein 1) (DG1) (DGI) (Pemphigus foliaceus antigen)	LN[115]ATDADEPNN[115]LNSK
Q02413	Desmoglein-1 (Cadherin family member 4) (Desmosomal glycoprotein 1) (DG1) (DGI) (Pemphigus foliaceus antigen)	LN[115]ATDADEPN[115]NLNSK
Q02817	Mucin-2 (MUC-2) (Intestinal mucin-2)	CTN[115]SSQVVCRPEEGK
Q02817	Mucin-2 (MUC-2) (Intestinal mucin-2)	IHM[147]DCSN[115]LTALATSK
Q05707	Collagen alpha-1(XIV) chain (Undulin)	SFM[147]VN[115]WTHAPGNVEK
Q07000	HLA class I histocompatibility antigen, Cw-15 alpha chain (MHC class I antigen Cw*15)	GYYN[115]QSEAGSHIIQR
Q08380	Galectin-3-binding protein (Basement membrane autoantigen p105) (Lectin galactoside-binding soluble 3-binding protein) (Mac-2-binding protein) (MAC2BP) (Mac-2 BP) (Tumor-associated antigen 90K)	TVIRPFYLTN[115]SSGVD
Q12864	Cadherin-17 (Intestinal peptide-associated transporter HPT-1) (Liver-intestine cadherin) (LI-cadherin)	PVEM[147]VEN[115]STDPHPIK
Q12864	Cadherin-17 (Intestinal peptide-associated transporter HPT-1) (Liver-intestine cadherin) (LI-cadherin)	PVEMVEN[115]STDPHPIK
Q12884	Seprase (EC 3.4.21.-) (170 kDa melanoma membrane-bound gelatinase) (Fibroblast activation protein alpha) (Integral membrane serine protease)	DDNLEHYKN[115]STVM[147]AR
Q13740	CD166 antigen (Activated leukocyte cell adhesion molecule) (CD antigen CD166)	LN[115]LSEN[115]YTLSISNAR
Q14126	Desmoglein-2 (Cadherin family member 5) (HDGC)	IN[115]ATDADEPN[115]TLNSK
Q14126	Desmoglein-2 (Cadherin family member 5) (HDGC)	IN[115]ATDADEPNTLN[115]SK
Q14126	Desmoglein-2 (Cadherin family member 5) (HDGC)	IN[115]ATDADEPNTLNSK
Q14314	Fibroleukin (Fibrinogen-like protein 2) (pT49)	LHVGNYN[115]GTAGDALR
Q14517	Protocadherin Fat 1 (Cadherin family member 7) (Cadherin-related tumor suppressor homolog) (Protein fat homolog)	IN[115]SSVTDIEEIIGVR
Q15758	Neutral amino acid transporter B(0) (ATB(0)) (Baboon M7 virus receptor) (RD114/simian type D retrovirus receptor) (Sodium-dependent neutral amino acid transporter type 2) (Solute carrier family 1 member 5)	SYSTTYEERN[115]ITGTR
Q16706	Alpha-mannosidase 2 (EC 3.2.1.114) (Golgi alpha-mannosidase II) (AMan II) (Man II) (Mannosidase alpha class 2A member 1) (Mannosyl-oligosaccharide 1,3-1,6-alpha-mannosidase)	DSVIN[115]LSESVEDGPK
Q32P28	Prolyl 3-hydroxylase 1 (EC 1.14.11.7) (Growth suppressor 1) (Leucine- and proline-enriched proteoglycan 1) (Leprecan-1)	VPLQSAHLYYN[115]VTEK
Q5KU26	Collectin-12 (Collectin placenta protein 1) (CL-P1) (hCL-P1) (Nurse cell scavenger receptor 2) (Scavenger receptor class A member 4) (Scavenger receptor with C-type lectin)	ETLEN[115]NSFLITTVN[115]K
Q6UWY5	Olfactomedin-like protein 1	TLLN[115]ASCDNM[147]LM[147]GIK
Q6UX06	Olfactomedin-4 (OLM4) (Antiapoptotic protein GW112) (G-CSF-stimulated clone 1 protein) (hGC-1) (hOLfD)	LN[115]DTTLQVLNTWYTK
Q6UXD5	Seizure 6-like protein 2	LLAN[115]SSM[147]LGEGQVLR
Q6ZU52	Uncharacterized protein KIAA0408	KITEESM[147]SVN[115]ASHGK
Q8IX19	Mast cell-expressed membrane protein 1	ELWN[115]VSNSVQACEER
Q8IY17	Neuropathy target esterase (EC 3.1.1.5) (Patatin-like phospholipase domain-containing protein 6)	GTSSHGLATN[115]SSGAK
Q8N1N0	C-type lectin domain family 4 member F (C-type lectin superfamily member 13) (C-type lectin 13)	GLENANSEIQMLN[115]AS
Q8N1N0	C-type lectin domain family 4 member F (C-type lectin superfamily member 13) (C-type lectin 13)	GLENAN[115]SEIQMLN[115]AS
Q8N1N0	C-type lectin domain family 4 member F (C-type lectin superfamily member 13) (C-type lectin 13)	GLEN[115]ANSEIQMLN[115]AS
Q8NBJ4	Golgi membrane protein 1 (Golgi membrane protein GP73) (Golgi phosphoprotein 2)	QDVLQFQKN[115]QTNLER
Q8NI99	Angiopoietin-related protein 6 (Angiopoietin-like protein 6) (Angiopoietin-related growth factor) (Angiopoietin-related protein 5)	ATPEAAN[115]ASELAALR
Q92542	Nicastrin	VQGPLHSN[115]ETDRLPR
Q92542	Nicastrin	RPN[115]QSQPLPPSSLQR
Q92626	Peroxidasin homolog (EC 1.11.1.7) (Melanoma-associated antigen MG50) (Vascular peroxidase 1) (p53-responsive gene 2 protein)	VYCN[115]LSAAHTFEDLK
Q92673	Sortilin-related receptor (Low-density lipoprotein receptor relative with 11 ligand-binding repeats) (LDLR relative with 11 ligand-binding repeats) (LR11) (SorLA-1) (Sorting protein-related receptor containing LDLR class A repeats) (SorLA)	AIN[115]QTAVECTWTGPR
Q92823	Neuronal cell adhesion molecule (Nr-CAM) (Neuronal surface protein Bravo) (hBravo) (NgCAM-related cell adhesion molecule) (Ng-CAM-related)	PIN[115]STHELGPLVDLK
Q92932	Receptor-type tyrosine-protein phosphatase N2 (R-PTP-N2) (EC 3.1.3.48) (Islet cell autoantigen-related protein) (IAR) (ICAAR) (Phogrin)	VSANVQN[115]VTTEDVEK
Q95604	HLA class I histocompatibility antigen, Cw-17 alpha chain (MHC class I antigen Cw*17)	GYYN[115]QSEAGSHTIQR
Q99523	Sortilin (100 kDa NT receptor) (Glycoprotein 95) (Gp95) (Neurotensin receptor 3) (NT3) (NTR3)	NFKDITDLIN[115]NTFIR
Q99715	Collagen alpha-1(XII) chain	N[115]LQVYN[115]ATSNSLTVK
Q99715	Collagen alpha-1(XII) chain	NLQVYN[115]ATSN[115]SLTVK
Q99715	Collagen alpha-1(XII) chain	NLQVYN[115]ATSNSLTVK
Q99715	Collagen alpha-1(XII) chain	EAGN[115]ITTDGYEILGK
Q9BZQ6	ER degradation-enhancing alpha-mannosidase-like 3	LLPAFN[115]TTSGLPYPR
Q9GIY3	HLA class II histocompatibility antigen, DRB1-14 beta chain (MHC class II antigen DRB1*14) (DR-14) (DR14)	EYSTSECHFFN[115]GTER
Q9H5V8	CUB domain-containing protein 1 (Membrane glycoprotein gp140) (Subtractive immunization M plus HEp3-associated 135 kDa protein) (SIMA135) (Transmembrane and associated with src kinases) (CD antigen CD318)	ASVSFLNFN[115]LSNCER
Q9HAT2	Sialate O-acetylesterase (EC 3.1.1.53) (H-Lse) (Sialic acid-specific 9-O-acetylesterase)	GLLN[115]LTYYQQIQVQK
Q9HDC9	Adipocyte plasma membrane-associated protein (Protein BSCv)	AGPN[115]GTLFVADAYKG
Q9NWD8	UPF0458 protein C7orf42	FNDLDLCVSEN[115]ETLK
Q9NY15	Stabilin-1 (Fasciclin, EGF-like, laminin-type EGF-like and link domain-containing scavenger receptor 1) (FEEL-1) (MS-1 antigen)	EAQGN[115]SSHLDADTVR
Q9NY97	UDP-GlcNAc:betaGal beta-1,3-N-acetylglucosaminyltransferase 2 (BGnT-2) (Beta-1,3-Gn-T2) (Beta-1,3-N-acetylglucosaminyltransferase 2) (Beta3Gn-T2) (EC 2.4.1.-) (Beta-1,3-N-acetylglucosaminyltransferase 1) (BGnT-1) (Beta-1,3-Gn-T1) (Beta3Gn-T1) (Beta-1,3-galactosyltransferase 7) (Beta-1,3-GalTase 7) (Beta3Gal-T7) (Beta3GalT7) (b3Gal-T7) (Beta-3-Gx-T7) (UDP-Gal:beta-GlcNAc beta-1,3-galactosyltransfe…	LSN[115]ISHLNYCEPDLR
Q9P2C4	Transmembrane protein 181	VIQTSAAN[115]FSLN[115]NSK
Q9P2C4	Transmembrane protein 181	VIQTSAAN[115]FSLNNSK
Q9UBG0	C-type mannose receptor 2 (C-type lectin domain family 13 member E) (Endocytic receptor 180) (Macrophage mannose receptor 2) (Urokinase-type plasminogen activator receptor-associated protein) (UPAR-associated protein) (Urokinase receptor-associated protein) (CD antigen CD280)	WNDSPCN[115]QSLPSICK
Q9UHG3	Prenylcysteine oxidase 1 (EC 1.8.3.5) (Prenylcysteine lyase)	GELN[115]TSIFSSRPIDK
Q9UHX3	EGF-like module-containing mucin-like hormone receptor-like 2 (EGF-like module receptor 2) (CD antigen CD312)	WCPQDSSCVN[115]ATACR
Q9UQ84	Exonuclease 1 (hExo1) (EC 3.1.-.-) (Exonuclease I) (hExoI)	MN[115]ITVPEDYIN[115]GFIR
Q9Y4L1	Hypoxia up-regulated protein 1 (150 kDa oxygen-regulated protein) (ORP-150) (170 kDa glucose-regulated protein) (GRP-170)	SALDN[115]LLN[115]HSSM[147]FLK
Q9Y4L1	Hypoxia up-regulated protein 1 (150 kDa oxygen-regulated protein) (ORP-150) (170 kDa glucose-regulated protein) (GRP-170)	SALDNLLN[115]HSSMFLK
Q9Y4L1	Hypoxia up-regulated protein 1 (150 kDa oxygen-regulated protein) (ORP-150) (170 kDa glucose-regulated protein) (GRP-170)	AEPPLN[115]ASASDQGEK
Q9Y4L1	Hypoxia up-regulated protein 1 (150 kDa oxygen-regulated protein) (ORP-150) (170 kDa glucose-regulated protein) (GRP-170)	SALDNLLN[115]HSSM[147]FLK
Q9Y6C2	EMILIN-1 (Elastin microfibril interface-located protein 1) (Elastin microfibril interfacer 1)	ETN[115]TTSQM[147]QAALLEK
Q9Y6C2	EMILIN-1 (Elastin microfibril interface-located protein 1) (Elastin microfibril interfacer 1)	ETN[115]TTSQMQAALLEK
Q9Y6C2	EMILIN-1 (Elastin microfibril interface-located protein 1) (Elastin microfibril interfacer 1)	RLGALN[115]SSLQLLEDR
Q9Y6R7	IgGFc-binding protein (Fcgamma-binding protein antigen) (FcgammaBP)	VVTVAALGTN[115]ISIHK
Q9Y6R7	IgGFc-binding protein (Fcgamma-binding protein antigen) (FcgammaBP)	TVRPGESVM[147]VN[115]ISAK
Q9Y6R7	IgGFc-binding protein (Fcgamma-binding protein antigen) (FcgammaBP)	ALGTN[115]ISIHKDEIGK
Q9Y6R7	IgGFc-binding protein (Fcgamma-binding protein antigen) (FcgammaBP)	LPVN[115]SSLLTSDCSER
Q9Y6R7	IgGFc-binding protein (Fcgamma-binding protein antigen) (FcgammaBP)	PASVSILSQADN[115]TSK
A6QL64	Ankyrin repeat domain-containing protein 36A	LLQNGANPN[115]ITDFFGR
O00468	Agrin	DPCSN[115]VTCSFGSTCAR
O14498	Immunoglobulin superfamily containing leucine-rich repeat protein	FQAFAN[115]GSLLIPDFGK
O14638	Ectonucleotide pyrophosphatase/phosphodiesterase family member 3 (E-NPP 3) (Phosphodiesterase I beta) (PD-Ibeta) (Phosphodiesterase I/nucleotide pyrophosphatase 3) (CD antigen CD203c) [Includes: Alkaline phosphodiesterase I (EC 3.1.4.1); Nucleotide pyrophosphatase (NPPase) (EC 3.6.1.9)]	PAPNN[115]GTHGSLNHLLK
O15031	Plexin-B2 (MM1)	LSHDAN[115]ETLPLHLYVK
O15230	Laminin subunit alpha-5 (Laminin-10 subunit alpha) (Laminin-11 subunit alpha) (Laminin-15 subunit alpha)	LHRLN[115]ASIADLQSQLR
O15230	Laminin subunit alpha-5 (Laminin-10 subunit alpha) (Laminin-11 subunit alpha) (Laminin-15 subunit alpha)	LVGGPVAGGDPN[115]QTIR
O15389	Sialic acid-binding Ig-like lectin 5 (Siglec-5) (CD33 antigen-like 2) (Obesity-binding protein 2) (OB-BP2) (OB-binding protein 2) (CD antigen CD170)	LEEKPLEGN[115]SSQGSFK
O43490	Prominin-1 (Antigen AC133) (Prominin-like protein 1) (CD antigen CD133)	GTYGTLHLQN[115]SFN[115]ISE
O60656	UDP-glucuronosyltransferase 1-9 (UDPGT 1-9) (UGT1*9) (UGT1-09) (UGT1.9) (EC 2.4.1.17) (UDP-glucuronosyltransferase 1-I) (UGT-1I) (UGT1I) (UDP-glucuronosyltransferase 1A9) (lugP4)	TGTRPSNLAN[115]NTILVK
O75976	Carboxypeptidase D (EC 3.4.17.22) (Metallocarboxypeptidase D) (gp180)	DLDTDFTNN[115]ASQPETK
P00450	Ceruloplasmin (EC 1.16.3.1) (Ferroxidase)	EHEGAIYPDN[115]TTDFQR
P00738	Haptoglobin [Cleaved into: Haptoglobin alpha chain; Haptoglobin beta chain]	VVLHPN[115]YSQVDIGLIK
P01008	Antithrombin-III (ATIII) (Serpin C1)	LGACN[115]DTLQQLM[147]EVFK
P01008	Antithrombin-III (ATIII) (Serpin C1)	LGACN[115]DTLQQLMEVFK
P01009	Alpha-1-antitrypsin (Alpha-1 protease inhibitor) (Alpha-1-antiproteinase) (Serpin A1) [Cleaved into: Short peptide from AAT (SPAAT)]	YLGN[115]ATAIFFLPDEGK
P01011	Alpha-1-antichymotrypsin (ACT) (Cell growth-inhibiting gene 24/25 protein) (Serpin A3) [Cleaved into: Alpha-1-antichymotrypsin His-Pro-less]	YTGN[115]ASALFILPDQDK
P01042	Kininogen-1 (Alpha-2-thiol proteinase inhibitor) (Fitzgerald factor) (High molecular weight kininogen) (HMWK) (Williams-Fitzgerald-Flaujeac factor) [Cleaved into: Kininogen-1 heavy chain; T-kinin (Ile-Ser-Bradykinin); Bradykinin (Kallidin I); Lysyl-bradykinin (Kallidin II); Kininogen-1 light chain; Low molecular weight growth-promoting factor]	NN[115]NTQHSSLFM[147]LNEVK
P01591	Immunoglobulin J chain	PLNN[115]REN[115]ISDPTSPLR
P01591	Immunoglobulin J chain	PLN[115]NREN[115]ISDPTSPLR
P01591	Immunoglobulin J chain	PLNNREN[115]ISDPTSPLR
P01833	Polymeric immunoglobulin receptor (PIgR) (Poly-Ig receptor) (Hepatocellular carcinoma-associated protein TB6) [Cleaved into: Secretory component]	IIEGEPNLKVPGN[115]VTA
P01833	Polymeric immunoglobulin receptor (PIgR) (Poly-Ig receptor) (Hepatocellular carcinoma-associated protein TB6) [Cleaved into: Secretory component]	VSLEVSQGPGLLN[115]DTK
P02749	Beta-2-glycoprotein 1 (APC inhibitor) (Activated protein C-binding protein) (Anticardiolipin cofactor) (Apolipoprotein H) (Apo-H) (Beta-2-glycoprotein I) (B2GPI) (Beta(2)GPI)	FGN[115]DTITCTTHGN[115]WTK
P02751	Fibronectin (FN) (Cold-insoluble globulin) (CIG) [Cleaved into: Anastellin; Ugl-Y1; Ugl-Y2; Ugl-Y3]	CIVDDITYNVN[115]DTFHK
P02751	Fibronectin (FN) (Cold-insoluble globulin) (CIG) [Cleaved into: Anastellin; Ugl-Y1; Ugl-Y2; Ugl-Y3]	HEEGHM[147]LN[115]CTCFGQGR
P02751	Fibronectin (FN) (Cold-insoluble globulin) (CIG) [Cleaved into: Anastellin; Ugl-Y1; Ugl-Y2; Ugl-Y3]	HEEGHMLN[115]CTCFGQGR
P02763	Alpha-1-acid glycoprotein 1 (AGP 1) (Orosomucoid-1) (OMD 1)	VPVPITN[115]ATLDQITGK
P02765	Alpha-2-HS-glycoprotein (Alpha-2-Z-globulin) (Ba-alpha-2-glycoprotein) (Fetuin-A) [Cleaved into: Alpha-2-HS-glycoprotein chain A; Alpha-2-HS-glycoprotein chain B]	KVCQDCPLLAPLN[115]DTR
P02765	Alpha-2-HS-glycoprotein (Alpha-2-Z-globulin) (Ba-alpha-2-glycoprotein) (Fetuin-A) [Cleaved into: Alpha-2-HS-glycoprotein chain A; Alpha-2-HS-glycoprotein chain B]	NAQNN[115]GSNFQLEEISR
P02790	Hemopexin (Beta-1B-glycoprotein)	ALPQPQN[115]VTSLLGCTH
P04114	Apolipoprotein B-100 (Apo B-100) [Cleaved into: Apolipoprotein B-48 (Apo B-48)]	VNQNLVYESGSLN[115]FSK
P04275	von Willebrand factor (vWF) [Cleaved into: von Willebrand antigen 2 (von Willebrand antigen II)]	GQVYLQCGTPCN[115]LTCR
P04839	Cytochrome b-245 heavy chain (EC 1.-.-.-) (CGD91-phox) (Cytochrome b(558) subunit beta) (Cytochrome b558 subunit beta) (Heme-binding membrane glycoprotein gp91phox) (NADPH oxidase 2) (Neutrophil cytochrome b 91 kDa polypeptide) (Superoxide-generating NADPH oxidase heavy chain subunit) (gp91-1) (gp91-phox) (p22 phagocyte B-cytochrome)	TAESLAVHN[115]ITVCEQK
P05106	Integrin beta-3 (Platelet membrane glycoprotein IIIa) (GPIIIa) (CD antigen CD61)	DAVN[115]CTYKNEDDCVVR
P05556	Integrin beta-1 (Fibronectin receptor subunit beta) (VLA-4 subunit beta) (CD antigen CD29)	NPCTSEQN[115]CTSPFSYK
P06731	Carcinoembryonic antigen-related cell adhesion molecule 5 (Carcinoembryonic antigen) (CEA) (Meconium antigen 100) (CD antigen CD66e)	TLTLFN[115]VTRN[115]DTASYK
P06731	Carcinoembryonic antigen-related cell adhesion molecule 5 (Carcinoembryonic antigen) (CEA) (Meconium antigen 100) (CD antigen CD66e)	AYVCGIQN[115]SVSAN[115]RSD
P06731	Carcinoembryonic antigen-related cell adhesion molecule 5 (Carcinoembryonic antigen) (CEA) (Meconium antigen 100) (CD antigen CD66e)	AYVCGIQNSVSAN[115]RSD
P06731	Carcinoembryonic antigen-related cell adhesion molecule 5 (Carcinoembryonic antigen) (CEA) (Meconium antigen 100) (CD antigen CD66e)	GLYTCQAN[115]NSASGHSR
P06731	Carcinoembryonic antigen-related cell adhesion molecule 5 (Carcinoembryonic antigen) (CEA) (Meconium antigen 100) (CD antigen CD66e)	IQQHTQELFISN[115]ITEK
P06731	Carcinoembryonic antigen-related cell adhesion molecule 5 (Carcinoembryonic antigen) (CEA) (Meconium antigen 100) (CD antigen CD66e)	N[115]SGLYTCQAN[115]NSASGH
P06731	Carcinoembryonic antigen-related cell adhesion molecule 5 (Carcinoembryonic antigen) (CEA) (Meconium antigen 100) (CD antigen CD66e)	NIIQN[115]DTGFYTLHVIK
P06731	Carcinoembryonic antigen-related cell adhesion molecule 5 (Carcinoembryonic antigen) (CEA) (Meconium antigen 100) (CD antigen CD66e)	NN[115]GTYACFVSNLATGR
P06731	Carcinoembryonic antigen-related cell adhesion molecule 5 (Carcinoembryonic antigen) (CEA) (Meconium antigen 100) (CD antigen CD66e)	NSGLYTCQAN[115]NSASGH
P06731	Carcinoembryonic antigen-related cell adhesion molecule 5 (Carcinoembryonic antigen) (CEA) (Meconium antigen 100) (CD antigen CD66e)	TLTLFNVTRN[115]DTASYK
P06731	Carcinoembryonic antigen-related cell adhesion molecule 5 (Carcinoembryonic antigen) (CEA) (Meconium antigen 100) (CD antigen CD66e)	YGPDAPTISPLN[115]TSYR
P06756	Integrin alpha-V (Vitronectin receptor subunit alpha) (CD antigen CD51) [Cleaved into: Integrin alpha-V heavy chain; Integrin alpha-V light chain]	AN[115]TTQPGIVEGGQVLK
P07585	Decorin (Bone proteoglycan II) (PG-S2) (PG40)	ISAVDN[115]GSLANTPHLR
P07996	Thrombospondin-1	LTLDNNVVN[115]GSSPAIR
P07996	Thrombospondin-1	PNENLVCVAN[115]ATYHCK
P08603	Complement factor H (H factor 1)	CSQPPQIEHGTIN[115]SSR
P08727	Keratin, type I cytoskeletal 19 (Cytokeratin-19) (CK-19) (Keratin-19) (K19)	LLEGQEDHYN[115]N[115]LSASK
P08727	Keratin, type I cytoskeletal 19 (Cytokeratin-19) (CK-19) (Keratin-19) (K19)	LLEGQEDHYNN[115]LSASK
P0C0L5	Complement C4-B (Basic complement C4) (C3 and PZP-like alpha-2-macroglobulin domain-containing protein 3) [Cleaved into: Complement C4 beta chain; Complement C4-B alpha chain; C4a anaphylatoxin; C4b-B; C4d-B; Complement C4 gamma chain]	FSDGLESN[115]SSTQFEVK
P10586	Receptor-type tyrosine-protein phosphatase F (EC 3.1.3.48) (Leukocyte common antigen related) (LAR)	DINSQQELQN[115]ITTDTR
P12110	Collagen alpha-2(VI) chain	GTFTDCALAN[115]MTEQIR
P12111	Collagen alpha-3(VI) chain	IN[115]NTAVGHALVLPAGR
P12821	Angiotensin-converting enzyme (ACE) (EC 3.2.1.-) (EC 3.4.15.1) (Dipeptidyl carboxypeptidase I) (Kininase II) (CD antigen CD143) [Cleaved into: Angiotensin-converting enzyme, soluble form]	ELYEPIWQN[115]FTDPQLR
P13866	Sodium/glucose cotransporter 1 (Na(+)/glucose cotransporter 1) (High affinity sodium-glucose cotransporter) (Solute carrier family 5 member 1)	AIPTIVSDGN[115]TTFQEK
P13987	CD59 glycoprotein (1F5 antigen) (20 kDa homologous restriction factor) (HRF-20) (HRF20) (MAC-inhibitory protein) (MAC-IP) (MEM43 antigen) (Membrane attack complex inhibition factor) (MACIF) (Membrane inhibitor of reactive lysis) (MIRL) (Protectin) (CD antigen CD59)	TAVN[115]CSSDFDACLITK
P14410	Sucrase-isomaltase, intestinal [Cleaved into: Sucrase (EC 3.2.1.48); Isomaltase (EC 3.2.1.10)]	NPLGLIVALGEN[115]NTAK
P14625	Endoplasmin (94 kDa glucose-regulated protein) (GRP-94) (Heat shock protein 90 kDa beta member 1) (Tumor rejection antigen 1) (gp96 homolog)	EEEAIQLDGLN[115]ASQIR
P15586	N-acetylglucosamine-6-sulfatase (EC 3.1.6.14) (Glucosamine-6-sulfatase) (G6S)	TPM[147]TN[115]SSIQFLDN[115]AFR
P15586	N-acetylglucosamine-6-sulfatase (EC 3.1.6.14) (Glucosamine-6-sulfatase) (G6S)	TPM[147]TN[115]SSIQFLDNAFR
P15586	N-acetylglucosamine-6-sulfatase (EC 3.1.6.14) (Glucosamine-6-sulfatase) (G6S)	TPMTN[115]SSIQFLDNAFR
P16671	Platelet glycoprotein 4 (Fatty acid translocase) (FAT) (Glycoprotein IIIb) (GPIIIB) (Leukocyte differentiation antigen CD36) (PAS IV) (PAS-4) (Platelet collagen receptor) (Platelet glycoprotein IV) (GPIV) (Thrombospondin receptor) (CD antigen CD36)	IISKN[115]CTSYGVLDISK
P17301	Integrin alpha-2 (CD49 antigen-like family member B) (Collagen receptor) (Platelet membrane glycoprotein Ia) (GPIa) (VLA-2 subunit alpha) (CD antigen CD49b)	LNLQTSTSIPN[115]VTEM[147]K
P17301	Integrin alpha-2 (CD49 antigen-like family member B) (Collagen receptor) (Platelet membrane glycoprotein Ia) (GPIa) (VLA-2 subunit alpha) (CD antigen CD49b)	LNLQTSTSIPN[115]VTEMK
P19652	Alpha-1-acid glycoprotein 2 (AGP 2) (Orosomucoid-2) (OMD 2)	FFYFTPN[115]KTEDTIFLR
P20160	Azurocidin (Cationic antimicrobial protein CAP37) (Heparin-binding protein) (HBP)	FVN[115]VTVTPEDQCRPNN
P20645	Cation-dependent mannose-6-phosphate receptor (CD Man-6-P receptor) (CD-MPR) (46 kDa mannose 6-phosphate receptor) (MPR 46)	EAGN[115]HTSGAGLVQINK
P21333	Filamin-A (FLN-A) (Actin-binding protein 280) (ABP-280) (Alpha-filamin) (Endothelial actin-binding protein) (Filamin-1) (Non-muscle filamin)	VANPSGN[115]LTETYVQDR
P23229	Integrin alpha-6 (CD49 antigen-like family member F) (VLA-6) (CD antigen CD49f) [Cleaved into: Integrin alpha-6 heavy chain; Integrin alpha-6 light chain]	YQTLN[115]CSVNVNCVNIR
P24046	Gamma-aminobutyric acid receptor subunit rho-1 (GABA(A) receptor subunit rho-1) (GABA(C) receptor)	LSFPSTN[115]N[115]LSMTFDGR
P24821	Tenascin (TN) (Cytotactin) (GMEM) (GP 150-225) (Glioma-associated-extracellular matrix antigen) (Hexabrachion) (JI) (Myotendinous antigen) (Neuronectin) (Tenascin-C) (TN-C)	GPN[115]CSEPECPGN[115]CHLR
P24821	Tenascin (TN) (Cytotactin) (GMEM) (GP 150-225) (Glioma-associated-extracellular matrix antigen) (Hexabrachion) (JI) (Myotendinous antigen) (Neuronectin) (Tenascin-C) (TN-C)	GPN[115]CSEPECPGNCHLR
P25445	Tumor necrosis factor receptor superfamily member 6 (Apo-1 antigen) (Apoptosis-mediating surface antigen FAS) (FASLG receptor) (CD antigen CD95)	LCDEGHGLEVEIN[115]CTR
P25940	Collagen alpha-3(V) chain	GQPAN[115]QSVLLSIYDER
P27487	Dipeptidyl peptidase 4 (EC 3.4.14.5) (ADABP) (Adenosine deaminase complexing protein 2) (ADCP-2) (Dipeptidyl peptidase IV) (DPP IV) (T-cell activation antigen CD26) (TP103) (CD antigen CD26) [Cleaved into: Dipeptidyl peptidase 4 membrane form (Dipeptidyl peptidase IV membrane form); Dipeptidyl peptidase 4 soluble form (Dipeptidyl peptidase IV soluble form)]	IPN[115]NTQWVTWSPVGHK
P30530	Tyrosine-protein kinase receptor UFO (EC 2.7.10.1) (AXL oncogene)	EESPFVGNPGN[115]ITGAR
P35555	Fibrillin-1	ALDSEERN[115]CTDIDECR
P35555	Fibrillin-1	ECSN[115]GTHM[147]CSQHADCK
P35555	Fibrillin-1	GTPCEM[147]CPAVN[115]TSEYK
P35613	Basigin (5F7) (Collagenase stimulatory factor) (Extracellular matrix metalloproteinase inducer) (EMMPRIN) (Leukocyte activation antigen M6) (OK blood group antigen) (Tumor cell-derived collagenase stimulatory factor) (TCSF) (CD antigen CD147)	ITDSEDKALMN[115]GSESR
P35613	Basigin (5F7) (Collagenase stimulatory factor) (Extracellular matrix metalloproteinase inducer) (EMMPRIN) (Leukocyte activation antigen M6) (OK blood group antigen) (Tumor cell-derived collagenase stimulatory factor) (TCSF) (CD antigen CD147)	LTCSLN[115]DSATEVTGHR
P35613	Basigin (5F7) (Collagenase stimulatory factor) (Extracellular matrix metalloproteinase inducer) (EMMPRIN) (Leukocyte activation antigen M6) (OK blood group antigen) (Tumor cell-derived collagenase stimulatory factor) (TCSF) (CD antigen CD147)	ITDSEDKALM[147]N[115]GSESR
P39059	Collagen alpha-1(XV) chain [Cleaved into: Endostatin (Endostatin-XV) (Related to endostatin) (Restin)]	VLSNSLIN[115]ITHGFM[147]N[115]F
P40199	Carcinoembryonic antigen-related cell adhesion molecule 6 (Non-specific crossreacting antigen) (Normal cross-reacting antigen) (CD antigen CD66c)	LQLSN[115]GN[115]MTLTLLSVK
P40199	Carcinoembryonic antigen-related cell adhesion molecule 6 (Non-specific crossreacting antigen) (Normal cross-reacting antigen) (CD antigen CD66c)	LQLSNGN[115]MTLTLLSVK
P42892	Endothelin-converting enzyme 1 (ECE-1) (EC 3.4.24.71)	HLLEN[115]STASVSEAERK
P43121	Cell surface glycoprotein MUC18 (Cell surface glycoprotein P1H12) (Melanoma cell adhesion molecule) (Melanoma-associated antigen A32) (Melanoma-associated antigen MUC18) (S-endo 1 endothelial-associated antigen) (CD antigen CD146)	ENM[147]VLN[115]LSCEASGHPR
P43308	Translocon-associated protein subunit beta (TRAP-beta) (Signal sequence receptor subunit beta) (SSR-beta)	APASN[115]VSHTVVLRPLK
P46977	Dolichyl-diphosphooligosaccharide--protein glycosyltransferase subunit STT3A (Oligosaccharyl transferase subunit STT3A) (STT3-A) (EC 2.4.1.119) (B5) (Integral membrane protein 1) (Transmembrane protein TMC)	TILVDNNTWN[115]NTHISR
P48960	CD97 antigen (Leukocyte antigen CD97) (CD antigen CD97) [Cleaved into: CD97 antigen subunit alpha; CD97 antigen subunit beta]	RLSAVNSIFLSHN[115]NTK
P51884	Lumican (Keratan sulfate proteoglycan lumican) (KSPG lumican)	FEGLVN[115]LTFIHLQHNR
P51884	Lumican (Keratan sulfate proteoglycan lumican) (KSPG lumican)	HIN[115]HNN[115]LTESVGPLPK
P51884	Lumican (Keratan sulfate proteoglycan lumican) (KSPG lumican)	HINHNN[115]LTESVGPLPK
P55290	Cadherin-13 (Heart cadherin) (H-cadherin) (P105) (Truncated cadherin) (T-cad) (T-cadherin)	IN[115]NTHALVSLLQNLNK
P56199	Integrin alpha-1 (CD49 antigen-like family member A) (Laminin and collagen receptor) (VLA-1) (CD antigen CD49a)	LDLPVN[115]TSIPN[115]VTEVK
P56199	Integrin alpha-1 (CD49 antigen-like family member A) (Laminin and collagen receptor) (VLA-1) (CD antigen CD49a)	LDLPVN[115]TSIPNVTEVK
P61011	Signal recognition particle 54 kDa protein (SRP54)	SN[115]ATIINEEVLNAMLK
Q02487	Desmocollin-2 (Cadherin family member 2) (Desmocollin-3) (Desmosomal glycoprotein II) (Desmosomal glycoprotein III)	NGIYN[115]ITVLASDQGGR
Q02487	Desmocollin-2 (Cadherin family member 2) (Desmocollin-3) (Desmosomal glycoprotein II) (Desmosomal glycoprotein III)	N[115]GIYN[115]ITVLASDQGGR
Q02817	Mucin-2 (MUC-2) (Intestinal mucin-2)	HM[147]DCSN[115]LTALATSKPR
Q02817	Mucin-2 (MUC-2) (Intestinal mucin-2)	VCTN[115]SSQVVCRPEEGK
Q07954	Prolow-density lipoprotein receptor-related protein 1 (LRP-1) (Alpha-2-macroglobulin receptor) (A2MR) (Apolipoprotein E receptor) (APOER) (CD antigen CD91) [Cleaved into: Low-density lipoprotein receptor-related protein 1 85 kDa subunit (LRP-85); Low-density lipoprotein receptor-related protein 1 515 kDa subunit (LRP-515); Low-density lipoprotein receptor-related protein 1 intracellular domain (L…	LTSCATN[115]ASICGDEAR
Q08722	Leukocyte surface antigen CD47 (Antigenic surface determinant protein OA3) (Integrin-associated protein) (IAP) (Protein MER6) (CD antigen CD47)	FVTNM[147]EAQN[115]TTEVYVK
Q12864	Cadherin-17 (Intestinal peptide-associated transporter HPT-1) (Liver-intestine cadherin) (LI-cadherin)	KPVEM[147]VEN[115]STDPHPIK
Q13201	Multimerin-1 (EMILIN-4) (Elastin microfibril interface located protein 4) (Elastin microfibril interfacer 4) (Endothelial cell multimerin) [Cleaved into: Platelet glycoprotein Ia*; 155 kDa platelet multimerin (p-155) (p155)]	FNPGAESVVLSN[115]STLK
Q13224	Glutamate [NMDA] receptor subunit epsilon-2 (N-methyl D-aspartate receptor subtype 2B) (NMDAR2B) (NR2B) (N-methyl-D-aspartate receptor subunit 3) (NR3) (hNR3)	DICIGN[115]QSNPCVPNNK
Q13421	Mesothelin (CAK1 antigen) (Pre-pro-megakaryocyte-potentiating factor) [Cleaved into: Megakaryocyte-potentiating factor (MPF); Mesothelin, cleaved form]	ALSQQN[115]VSM[147]DLATFM[147]K
Q13449	Limbic system-associated membrane protein (LSAMP) (IgLON family member 3)	GVTN[115]ASLVLFRPGSVR
Q13510	Acid ceramidase (AC) (ACDase) (Acid CDase) (EC 3.5.1.23) (Acylsphingosine deacylase) (N-acylsphingosine amidohydrolase) (Putative 32 kDa heart protein) (PHP32) [Cleaved into: Acid ceramidase subunit alpha; Acid ceramidase subunit beta]	FILGGN[115]QSGEGCVITR
Q13641	Trophoblast glycoprotein (5T4 oncofetal antigen) (5T4 oncofetal trophoblast glycoprotein) (5T4 oncotrophoblast glycoprotein) (M6P1)	RPPLAELAALN[115]LSGSR
Q14108	Lysosome membrane protein 2 (85 kDa lysosomal membrane sialoglycoprotein) (LGP85) (CD36 antigen-like 2) (Lysosome membrane protein II) (LIMP II) (Scavenger receptor class B member 2) (CD antigen CD36)	IQFGDN[115]GTTISAVSN[115]K
Q14108	Lysosome membrane protein 2 (85 kDa lysosomal membrane sialoglycoprotein) (LGP85) (CD36 antigen-like 2) (Lysosome membrane protein II) (LIMP II) (Scavenger receptor class B member 2) (CD antigen CD36)	IQFGDN[115]GTTISAVSNK
Q14112	Nidogen-2 (NID-2) (Osteonidogen)	DYSLTFGAIN[115]QTWSYR
Q15063	Periostin (PN) (Osteoblast-specific factor 2) (OSF-2)	IFLKEVN[115]DTLLVNELK
Q15262	Receptor-type tyrosine-protein phosphatase kappa (Protein-tyrosine phosphatase kappa) (R-PTP-kappa) (EC 3.1.3.48)	GPLANPIWN[115]VTGFTGR
Q15904	V-type proton ATPase subunit S1 (V-ATPase subunit S1) (Protein XAP-3) (V-ATPase Ac45 subunit) (V-ATPase S1 accessory protein) (Vacuolar proton pump subunit S1)	SPVIHPPVSYN[115]DTAPR
Q16853	Membrane primary amine oxidase (EC 1.4.3.21) (Copper amine oxidase) (HPAO) (Semicarbazide-sensitive amine oxidase) (SSAO) (Vascular adhesion protein 1) (VAP-1)	LSFAGEPLPQN[115]SSM[147]AR
Q5KU26	Collectin-12 (Collectin placenta protein 1) (CL-P1) (hCL-P1) (Nurse cell scavenger receptor 2) (Scavenger receptor class A member 4) (Scavenger receptor with C-type lectin)	HTDDLTSLN[115]NTLAN[115]IR
Q5KU26	Collectin-12 (Collectin placenta protein 1) (CL-P1) (hCL-P1) (Nurse cell scavenger receptor 2) (Scavenger receptor class A member 4) (Scavenger receptor with C-type lectin)	VQSLQTLAAN[115]NSALAK
Q5ZPR3	CD276 antigen (4Ig-B7-H3) (B7 homolog 3) (B7-H3) (Costimulatory molecule) (CD antigen CD276)	TALFPDLLAQGN[115]ASLR
Q6P179	Endoplasmic reticulum aminopeptidase 2 (EC 3.4.11.-) (Leukocyte-derived arginine aminopeptidase) (L-RAP)	DLEITN[115]ATLQSEEDSR
Q6UX06	Olfactomedin-4 (OLM4) (Antiapoptotic protein GW112) (G-CSF-stimulated clone 1 protein) (hGC-1) (hOLfD)	SVSQLFSN[115]FTGSVDDR
Q7Z4H8	KDEL motif-containing protein 2	YFYLQAVN[115]SEGQN[115]LTR
Q7Z4H8	KDEL motif-containing protein 2	YFYLQAVNSEGQN[115]LTR
Q7Z5L7	Podocan	LSSLEYLDLSSNN[115]LSR
Q7Z7G0	Target of Nesh-SH3 (Tarsh) (ABI gene family member 3-binding protein) (Nesh-binding protein) (NeshBP)	TQLAKN[115]ETLALPAESK
Q86YW9	Mediator of RNA polymerase II transcription subunit 12-like protein (Mediator complex subunit 12-like protein) (Thyroid hormone receptor-associated-like protein) (Trinucleotide repeat-containing gene 11 protein-like)	M[147]LGDAKIGN[115]NSVSSLK
Q8IWU6	Extracellular sulfatase Sulf-1 (hSulf-1) (EC 3.1.6.-)	DYFTDLITN[115]ESINYFK
Q8IZP9	G-protein coupled receptor 64 (Human epididymis-specific protein 6) (He6)	LEEDTDN[115]SSLSPPPAK
Q8N2S1	Latent-transforming growth factor beta-binding protein 4 (LTBP-4)	VN[115]GSCEDVDECATGGR
Q8NES3	Beta-1,3-N-acetylglucosaminyltransferase lunatic fringe (EC 2.4.1.222) (O-fucosylpeptide 3-beta-N-acetylglucosaminyltransferase)	HTGNVVITN[115]CSAAHSR
Q8NF91	Nesprin-1 (Enaptin) (Myocyte nuclear envelope protein 1) (Myne-1) (Nuclear envelope spectrin repeat protein 1) (Synaptic nuclear envelope protein 1) (Syne-1)	VPQM[147]AEN[115]ISNLDNHLR
Q8NHP8	Putative phospholipase B-like 2 (EC 3.1.1.-) (76 kDa protein) (p76) (LAMA-like protein 2) (Lamina ancestor homolog 2) (Phospholipase B domain-containing protein 2) [Cleaved into: Putative phospholipase B-like 2 32 kDa form; Putative phospholipase B-like 2 45 kDa form]	SDLNPAN[115]GSYPFQALR
Q96A84	EMI domain-containing protein 1 (Emilin and multimerin domain-containing protein 1) (Emu1)	M[147]ALRPTAFSGCLN[115]CSK
Q99808	Equilibrative nucleoside transporter 1 (Equilibrative nitrobenzylmercaptopurine riboside-sensitive nucleoside transporter) (Equilibrative NBMPR-sensitive nucleoside transporter) (Nucleoside transporter, es-type) (Solute carrier family 29 member 1)	LDM[147]SQN[115]VSLVTAELSK
Q9BQS7	Hephaestin (EC 1.-.-.-)	AIYN[115]VSQCPGHQATPR
Q9H3Q3	Galactose-3-O-sulfotransferase 2 (Gal3ST-2) (EC 2.8.2.-) (Beta-galactose-3-O-sulfotransferase 2) (Gal-beta-1, 3-GalNAc 3'-sulfotransferase 2) (Glycoprotein beta-Gal 3'-sulfotransferase 2)	FAETHN[115]LSVALPAGSR
Q9H5V8	CUB domain-containing protein 1 (Membrane glycoprotein gp140) (Subtractive immunization M plus HEp3-associated 135 kDa protein) (SIMA135) (Transmembrane and associated with src kinases) (CD antigen CD318)	GLPSLTSVSWN[115]ISVPR
Q9H5V8	CUB domain-containing protein 1 (Membrane glycoprotein gp140) (Subtractive immunization M plus HEp3-associated 135 kDa protein) (SIMA135) (Transmembrane and associated with src kinases) (CD antigen CD318)	LQFQVLVQHPQN[115]ESNK
Q9HBB8	Cadherin-related family member 5 (Mu-protocadherin) (Mucin and cadherin-like protein)	GTFIIHPDSGN[115]LTVAR
Q9HC84	Mucin-5B (MUC-5B) (Cervical mucin) (High molecular weight salivary mucin MG1) (Mucin-5 subtype B, tracheobronchial) (Sublingual gland mucin)	ATN[115]STATPSSTLGTTR
Q9NY97	UDP-GlcNAc:betaGal beta-1,3-N-acetylglucosaminyltransferase 2 (BGnT-2) (Beta-1,3-Gn-T2) (Beta-1,3-N-acetylglucosaminyltransferase 2) (Beta3Gn-T2) (EC 2.4.1.-) (Beta-1,3-N-acetylglucosaminyltransferase 1) (BGnT-1) (Beta-1,3-Gn-T1) (Beta3Gn-T1) (Beta-1,3-galactosyltransferase 7) (Beta-1,3-GalTase 7) (Beta3Gal-T7) (Beta3GalT7) (b3Gal-T7) (Beta-3-Gx-T7) (UDP-Gal:beta-GlcNAc beta-1,3-galactosyltransfe…	ESWGQESNAGN[115]QTVVR
Q9NZP8	Complement C1r subcomponent-like protein (C1r-LP) (C1r-like protein) (EC 3.4.21.-) (C1r-like serine protease analog protein) (CLSPa)	PVTPIAQN[115]QTTLGSSR
Q9UBG0	C-type mannose receptor 2 (C-type lectin domain family 13 member E) (Endocytic receptor 180) (Macrophage mannose receptor 2) (Urokinase-type plasminogen activator receptor-associated protein) (UPAR-associated protein) (Urokinase receptor-associated protein) (CD antigen CD280)	PPAPGTELSYLN[115]GTFR
Q9UGM5	Fetuin-B (16G2) (Fetuin-like protein IRL685) (Gugu)	VLYLAAYN[115]CTLRPVSK
Q9UGM5	Fetuin-B (16G2) (Fetuin-like protein IRL685) (Gugu)	GCN[115]DSDVLAVAGFALR
Q9UHN6	Transmembrane protein 2	GDPSVISVN[115]GTDFTFR
Q9UHN6	Transmembrane protein 2	TLN[115]SSGLPFGSYTFEK
Q9Y4L1	Hypoxia up-regulated protein 1 (150 kDa oxygen-regulated protein) (ORP-150) (170 kDa glucose-regulated protein) (GRP-170)	LSALDNLLN[115]HSSM[147]FLK
Q9Y4L1	Hypoxia up-regulated protein 1 (150 kDa oxygen-regulated protein) (ORP-150) (170 kDa glucose-regulated protein) (GRP-170)	LSALDNLLN[115]HSSMFLK
Q9Y6R7	IgGFc-binding protein (Fcgamma-binding protein antigen) (FcgammaBP)	SVTLQIYN[115]HSLTLSAR
Q9Y6R7	IgGFc-binding protein (Fcgamma-binding protein antigen) (FcgammaBP)	AALGTN[115]ISIHKDEIGK
Q9Y6R7	IgGFc-binding protein (Fcgamma-binding protein antigen) (FcgammaBP)	VTVRPGESVM[147]VN[115]ISAK
Q9Y6R7	IgGFc-binding protein (Fcgamma-binding protein antigen) (FcgammaBP)	YLPVN[115]SSLLTSDCSER
A6NMD2	Golgin subfamily A member 8J	N[115]GSIPEKATSGGCQPPR
A8K7I4	Calcium-activated chloride channel regulator 1 (Calcium-activated chloride channel family member 1) (hCLCA1) (Calcium-activated chloride channel protein 1) (CaCC-1) (hCaCC-1)	DKFN[115]ESLQVN[115]TTALIPK
O00451	GDNF family receptor alpha-2 (GDNF receptor alpha-2) (GDNFR-alpha-2) (GFR-alpha-2) (GDNF receptor beta) (GDNFR-beta) (Neurturin receptor alpha) (NRTNR-alpha) (NTNR-alpha) (RET ligand 2) (TGF-beta-related neurotrophic factor receptor 2)	NAIQAFGN[115]GTDVNVSPK
O00754	Lysosomal alpha-mannosidase (Laman) (EC 3.2.1.24) (Lysosomal acid alpha-mannosidase) (Mannosidase alpha class 2B member 1) (Mannosidase alpha-B) [Cleaved into: Lysosomal alpha-mannosidase A peptide; Lysosomal alpha-mannosidase B peptide; Lysosomal alpha-mannosidase C peptide; Lysosomal alpha-mannosidase D peptide; Lysosomal alpha-mannosidase E peptide]	LN[115]QTEPVAGN[115]YYPVNTR
O00754	Lysosomal alpha-mannosidase (Laman) (EC 3.2.1.24) (Lysosomal acid alpha-mannosidase) (Mannosidase alpha class 2B member 1) (Mannosidase alpha-B) [Cleaved into: Lysosomal alpha-mannosidase A peptide; Lysosomal alpha-mannosidase B peptide; Lysosomal alpha-mannosidase C peptide; Lysosomal alpha-mannosidase D peptide; Lysosomal alpha-mannosidase E peptide]	LN[115]QTEPVAGNYYPVNTR
O14498	Immunoglobulin superfamily containing leucine-rich repeat protein	PPGFPAN[115]VTTLSLSANR
O14773	Tripeptidyl-peptidase 1 (TPP-1) (EC 3.4.14.9) (Cell growth-inhibiting gene 1 protein) (Lysosomal pepstatin-insensitive protease) (LPIC) (Tripeptidyl aminopeptidase) (Tripeptidyl-peptidase I) (TPP-I)	SSSPHLPPSSYFN[115]ASGR
O14786	Neuropilin-1 (Vascular endothelial cell growth factor 165 receptor) (CD antigen CD304)	RGPECSQN[115]YTTPSGVIK
O60635	Tetraspanin-1 (Tspan-1) (Tetraspan NET-1) (Tetraspanin TM4-C)	CCGFTN[115]YTDFEDSPYFK
O60635	Tetraspanin-1 (Tspan-1) (Tetraspan NET-1) (Tetraspanin TM4-C)	DYGSQEDFTQVWN[115]TTM[147]K
O60635	Tetraspanin-1 (Tspan-1) (Tetraspan NET-1) (Tetraspanin TM4-C)	DYGSQEDFTQVWN[115]TTMK
O60656	UDP-glucuronosyltransferase 1-9 (UDPGT 1-9) (UGT1*9) (UGT1-09) (UGT1.9) (EC 2.4.1.17) (UDP-glucuronosyltransferase 1-I) (UGT-1I) (UGT1I) (UDP-glucuronosyltransferase 1A9) (lugP4)	YTGTRPSNLAN[115]NTILVK
P00450	Ceruloplasmin (EC 1.16.3.1) (Ferroxidase)	ELHHLQEQN[115]VSNAFLDK
P00738	Haptoglobin [Cleaved into: Haptoglobin alpha chain; Haptoglobin beta chain]	M[147]VSHHN[115]LTTGATLINEQ
P00751	Complement factor B (EC 3.4.21.47) (C3/C5 convertase) (Glycine-rich beta glycoprotein) (GBG) (PBF2) (Properdin factor B) [Cleaved into: Complement factor B Ba fragment; Complement factor B Bb fragment]	VLDGSDSIGASN[115]FTGAK
P01009	Alpha-1-antitrypsin (Alpha-1 protease inhibitor) (Alpha-1-antiproteinase) (Serpin A1) [Cleaved into: Short peptide from AAT (SPAAT)]	KYLGN[115]ATAIFFLPDEGK
P01011	Alpha-1-antichymotrypsin (ACT) (Cell growth-inhibiting gene 24/25 protein) (Serpin A3) [Cleaved into: Alpha-1-antichymotrypsin His-Pro-less]	FN[115]LTETSEAEIHQSFQH
P01024	Complement C3 (C3 and PZP-like alpha-2-macroglobulin domain-containing protein 1) [Cleaved into: Complement C3 beta chain; Complement C3 alpha chain; C3a anaphylatoxin; Complement C3b alpha' chain; Complement C3c alpha' chain fragment 1; Complement C3dg fragment; Complement C3g fragment; Complement C3d fragment; Complement C3f fragment; Complement C3c alpha' chain fragment 2]	PATN[115]HM[147]GN[115]VTFTIPANR
P01024	Complement C3 (C3 and PZP-like alpha-2-macroglobulin domain-containing protein 1) [Cleaved into: Complement C3 beta chain; Complement C3 alpha chain; C3a anaphylatoxin; Complement C3b alpha' chain; Complement C3c alpha' chain fragment 1; Complement C3dg fragment; Complement C3g fragment; Complement C3d fragment; Complement C3f fragment; Complement C3c alpha' chain fragment 2]	PATNHM[147]GN[115]VTFTIPANR
P01591	Immunoglobulin J chain	VPLNN[115]REN[115]ISDPTSPLR
P01591	Immunoglobulin J chain	VPLN[115]NREN[115]ISDPTSPLR
P01591	Immunoglobulin J chain	VPLNNREN[115]ISDPTSPLR
P01833	Polymeric immunoglobulin receptor (PIgR) (Poly-Ig receptor) (Hepatocellular carcinoma-associated protein TB6) [Cleaved into: Secretory component]	WN[115]NTGCQALPSQDEGPS
P01833	Polymeric immunoglobulin receptor (PIgR) (Poly-Ig receptor) (Hepatocellular carcinoma-associated protein TB6) [Cleaved into: Secretory component]	DVSLEVSQGPGLLN[115]DTK
P01833	Polymeric immunoglobulin receptor (PIgR) (Poly-Ig receptor) (Hepatocellular carcinoma-associated protein TB6) [Cleaved into: Secretory component]	N[115]NTGCQALPSQDEGPSK
P02743	Serum amyloid P-component (SAP) (9.5S alpha-1-glycoprotein) [Cleaved into: Serum amyloid P-component(1-203)]	LITPLEKPLQN[115]FTLCFR
P02751	Fibronectin (FN) (Cold-insoluble globulin) (CIG) [Cleaved into: Anastellin; Ugl-Y1; Ugl-Y2; Ugl-Y3]	PTNLQFVN[115]ETDSTVLVR
P02751	Fibronectin (FN) (Cold-insoluble globulin) (CIG) [Cleaved into: Anastellin; Ugl-Y1; Ugl-Y2; Ugl-Y3]	RHEEGHM[147]LN[115]CTCFGQGR
P02751	Fibronectin (FN) (Cold-insoluble globulin) (CIG) [Cleaved into: Anastellin; Ugl-Y1; Ugl-Y2; Ugl-Y3]	RHEEGHMLN[115]CTCFGQGR
P02763	Alpha-1-acid glycoprotein 1 (AGP 1) (Orosomucoid-1) (OMD 1)	LVPVPITN[115]ATLDQITGK
P02765	Alpha-2-HS-glycoprotein (Alpha-2-Z-globulin) (Ba-alpha-2-glycoprotein) (Fetuin-A) [Cleaved into: Alpha-2-HS-glycoprotein chain A; Alpha-2-HS-glycoprotein chain B]	FNAQNN[115]GSNFQLEEISR
P02786	Transferrin receptor protein 1 (TR) (TfR) (TfR1) (Trfr) (T9) (p90) (CD antigen CD71) [Cleaved into: Transferrin receptor protein 1, serum form (sTfR)]	DFEDLYTPVN[115]GSIVIVR
P02790	Hemopexin (Beta-1B-glycoprotein)	N[115]GTGHGN[115]STHHGPEYMR
P02790	Hemopexin (Beta-1B-glycoprotein)	N[115]GTGHGN[115]STHHGPEYM[147]R
P02790	Hemopexin (Beta-1B-glycoprotein)	SFDATTLDDN[115]GTM[147]LFFK
P03952	Plasma kallikrein (EC 3.4.21.34) (Fletcher factor) (Kininogenin) (Plasma prekallikrein) [Cleaved into: Plasma kallikrein heavy chain; Plasma kallikrein light chain]	APLN[115]YTEFQKPICLPSK
P04004	Vitronectin (S-protein) (Serum-spreading factor) (V75) [Cleaved into: Vitronectin V65 subunit; Vitronectin V10 subunit; Somatomedin-B]	PFDAFTDLKN[115]GSLFAFR
P04066	Tissue alpha-L-fucosidase (EC 3.2.1.51) (Alpha-L-fucosidase I) (Alpha-L-fucoside fucohydrolase 1) (Alpha-L-fucosidase 1)	GQN[115]CSCHHGGYYNCEDK
P04114	Apolipoprotein B-100 (Apo B-100) [Cleaved into: Apolipoprotein B-48 (Apo B-48)]	FEVDSPVYN[115]ATWSASLK
P04216	Thy-1 membrane glycoprotein (CDw90) (Thy-1 antigen) (CD antigen CD90)	HEN[115]TSSSPIQYEFSLTR
P04275	von Willebrand factor (vWF) [Cleaved into: von Willebrand antigen 2 (von Willebrand antigen II)]	ASPPSSSCN[115]ISSGEM[147]QK
P04275	von Willebrand factor (vWF) [Cleaved into: von Willebrand antigen 2 (von Willebrand antigen II)]	ASPPSSSCN[115]ISSGEMQK
P05026	Sodium/potassium-transporting ATPase subunit beta-1 (Sodium/potassium-dependent ATPase subunit beta-1)	FKLEWLGN[115]CSGLNDETY
P05164	Myeloperoxidase (MPO) (EC 1.11.1.7) [Cleaved into: 89 kDa myeloperoxidase; 84 kDa myeloperoxidase; Myeloperoxidase light chain; Myeloperoxidase heavy chain]	DFVN[115]CSTLPALN[115]LASWR
P05164	Myeloperoxidase (MPO) (EC 1.11.1.7) [Cleaved into: 89 kDa myeloperoxidase; 84 kDa myeloperoxidase; Myeloperoxidase light chain; Myeloperoxidase heavy chain]	DFVN[115]CSTLPALNLASWR
P06731	Carcinoembryonic antigen-related cell adhesion molecule 5 (Carcinoembryonic antigen) (CEA) (Meconium antigen 100) (CD antigen CD66e)	ACFVSNLATGRN[115]NSIVK
P06731	Carcinoembryonic antigen-related cell adhesion molecule 5 (Carcinoembryonic antigen) (CEA) (Meconium antigen 100) (CD antigen CD66e)	LQLSNDN[115]RTLTLLSVTR
P06731	Carcinoembryonic antigen-related cell adhesion molecule 5 (Carcinoembryonic antigen) (CEA) (Meconium antigen 100) (CD antigen CD66e)	LQLSN[115]DN[115]RTLTLLSVTR
P06731	Carcinoembryonic antigen-related cell adhesion molecule 5 (Carcinoembryonic antigen) (CEA) (Meconium antigen 100) (CD antigen CD66e)	LQLSN[115]GN[115]RTLTLFN[115]VTR
P06731	Carcinoembryonic antigen-related cell adhesion molecule 5 (Carcinoembryonic antigen) (CEA) (Meconium antigen 100) (CD antigen CD66e)	LYGPDAPTISPLN[115]TSYR
P06731	Carcinoembryonic antigen-related cell adhesion molecule 5 (Carcinoembryonic antigen) (CEA) (Meconium antigen 100) (CD antigen CD66e)	SGLYTCQAN[115]NSASGHSR
P06756	Integrin alpha-V (Vitronectin receptor subunit alpha) (CD antigen CD51) [Cleaved into: Integrin alpha-V heavy chain; Integrin alpha-V light chain]	SLQTTEKN[115]DTVAGQGER
P07585	Decorin (Bone proteoglycan II) (PG-S2) (PG40)	SISAVDN[115]GSLANTPHLR
P07585	Decorin (Bone proteoglycan II) (PG-S2) (PG40)	SISAVDN[115]GSLAN[115]TPHLR
P07711	Cathepsin L1 (EC 3.4.22.15) (Major excreted protein) (MEP) [Cleaved into: Cathepsin L1 heavy chain; Cathepsin L1 light chain]	YSVAN[115]DTGFVDIPKQEK
P07942	Laminin subunit beta-1 (Laminin B1 chain) (Laminin-1 subunit beta) (Laminin-10 subunit beta) (Laminin-12 subunit beta) (Laminin-2 subunit beta) (Laminin-6 subunit beta) (Laminin-8 subunit beta)	PSTPQQLQN[115]LTEDIRER
P08603	Complement factor H (H factor 1)	PCSQPPQIEHGTIN[115]SSR
P08648	Integrin alpha-5 (CD49 antigen-like family member E) (Fibronectin receptor subunit alpha) (Integrin alpha-F) (VLA-5) (CD antigen CD49e) [Cleaved into: Integrin alpha-5 heavy chain; Integrin alpha-5 light chain]	GN[115]LTYGYVTILN[115]GSDIR
P0C0L5	Complement C4-B (Basic complement C4) (C3 and PZP-like alpha-2-macroglobulin domain-containing protein 3) [Cleaved into: Complement C4 beta chain; Complement C4-B alpha chain; C4a anaphylatoxin; C4b-B; C4d-B; Complement C4 gamma chain]	FSDGLESN[115]SSTQFEVKK
P10253	Lysosomal alpha-glucosidase (EC 3.2.1.20) (Acid maltase) (Aglucosidase alfa) [Cleaved into: 76 kDa lysosomal alpha-glucosidase; 70 kDa lysosomal alpha-glucosidase]	LEN[115]LSSSEM[147]GYTATLTR
P10586	Receptor-type tyrosine-protein phosphatase F (EC 3.1.3.48) (Leukocyte common antigen related) (LAR)	KVEVEPLN[115]STAVHVYWK
P11047	Laminin subunit gamma-1 (Laminin B2 chain) (Laminin-1 subunit gamma) (Laminin-10 subunit gamma) (Laminin-11 subunit gamma) (Laminin-2 subunit gamma) (Laminin-3 subunit gamma) (Laminin-4 subunit gamma) (Laminin-6 subunit gamma) (Laminin-7 subunit gamma) (Laminin-8 subunit gamma) (Laminin-9 subunit gamma) (S-laminin subunit gamma) (S-LAM gamma)	TLAGEN[115]QTAFEIEELN[115]R
P11047	Laminin subunit gamma-1 (Laminin B2 chain) (Laminin-1 subunit gamma) (Laminin-10 subunit gamma) (Laminin-11 subunit gamma) (Laminin-2 subunit gamma) (Laminin-3 subunit gamma) (Laminin-4 subunit gamma) (Laminin-6 subunit gamma) (Laminin-7 subunit gamma) (Laminin-8 subunit gamma) (Laminin-9 subunit gamma) (S-laminin subunit gamma) (S-LAM gamma)	TLAGEN[115]QTAFEIEELNR
P11912	B-cell antigen receptor complex-associated protein alpha chain (Ig-alpha) (MB-1 membrane glycoprotein) (Membrane-bound immunoglobulin-associated protein) (Surface IgM-associated protein) (CD antigen CD79a)	VQEGN[115]ESYQQSCGTYLR
P12110	Collagen alpha-2(VI) chain	VIDSSESIGYTN[115]FTLEK
P12111	Collagen alpha-3(VI) chain	QIN[115]NTAVGHALVLPAGR
P13473	Lysosome-associated membrane glycoprotein 2 (LAMP-2) (Lysosome-associated membrane protein 2) (CD107 antigen-like family member B) (CD antigen CD107b)	IAVQFGPGFSWIAN[115]FTK
P13473	Lysosome-associated membrane glycoprotein 2 (LAMP-2) (Lysosome-associated membrane protein 2) (CD107 antigen-like family member B) (CD antigen CD107b)	LELN[115]LTDSEN[115]ATCLYAK
P13473	Lysosome-associated membrane glycoprotein 2 (LAMP-2) (Lysosome-associated membrane protein 2) (CD107 antigen-like family member B) (CD antigen CD107b)	LELNLTDSEN[115]ATCLYAK
P13473	Lysosome-associated membrane glycoprotein 2 (LAMP-2) (Lysosome-associated membrane protein 2) (CD107 antigen-like family member B) (CD antigen CD107b)	SVININPN[115]TTHSTGSCR
P13760	HLA class II histocompatibility antigen, DRB1-4 beta chain (MHC class II antigen DRB1*4) (DR-4) (DR4)	FLEQVKHECHFFN[115]GTER
P14410	Sucrase-isomaltase, intestinal [Cleaved into: Sucrase (EC 3.2.1.48); Isomaltase (EC 3.2.1.10)]	KNPLGLIVALGEN[115]NTAK
P15144	Aminopeptidase N (AP-N) (hAPN) (EC 3.4.11.2) (Alanyl aminopeptidase) (Aminopeptidase M) (AP-M) (Microsomal aminopeptidase) (Myeloid plasma membrane glycoprotein CD13) (gp150) (CD antigen CD13)	VPVTLALN[115]NTLFLIEER
P16422	Epithelial cell adhesion molecule (Ep-CAM) (Adenocarcinoma-associated antigen) (Cell surface glycoprotein Trop-1) (Epithelial cell surface antigen) (Epithelial glycoprotein) (EGP) (Epithelial glycoprotein 314) (EGP314) (hEGP314) (KS 1/4 antigen) (KSA) (Major gastrointestinal tumor-associated protein GA733-2) (Tumor-associated calcium signal transducer 1) (CD antigen CD326)	QCN[115]GTSMCWCVN[115]TAGVR
P19801	Amiloride-sensitive amine oxidase [copper-containing] (DAO) (Diamine oxidase) (EC 1.4.3.22) (Amiloride-binding protein) (ABP) (Histaminase) (Kidney amine oxidase) (KAO)	DCSM[147]PPPFSYN[115]GTYRPV
P20774	Mimecan (Osteoglycin) (Osteoinductive factor) (OIF)	SITDDTFCKAN[115]DTSYIR
P21860	Receptor tyrosine-protein kinase erbB-3 (EC 2.7.10.1) (Proto-oncogene-like protein c-ErbB-3) (Tyrosine kinase-type cell surface receptor HER3)	FQTVDSSNIDGFVN[115]CTK
P23229	Integrin alpha-6 (CD49 antigen-like family member F) (VLA-6) (CD antigen CD49f) [Cleaved into: Integrin alpha-6 heavy chain; Integrin alpha-6 light chain]	KYQTLN[115]CSVNVNCVNIR
P24821	Tenascin (TN) (Cytotactin) (GMEM) (GP 150-225) (Glioma-associated-extracellular matrix antigen) (Hexabrachion) (JI) (Myotendinous antigen) (Neuronectin) (Tenascin-C) (TN-C)	GN[115]FSTEGCGCVCEPGWK
P24821	Tenascin (TN) (Cytotactin) (GMEM) (GP 150-225) (Glioma-associated-extracellular matrix antigen) (Hexabrachion) (JI) (Myotendinous antigen) (Neuronectin) (Tenascin-C) (TN-C)	LN[115]YSLPTGQWVGVQLPR
P24821	Tenascin (TN) (Cytotactin) (GMEM) (GP 150-225) (Glioma-associated-extracellular matrix antigen) (Hexabrachion) (JI) (Myotendinous antigen) (Neuronectin) (Tenascin-C) (TN-C)	PGQEYEISLHIVKN[115]NTR
P28907	ADP-ribosyl cyclase 1 (EC 3.2.2.5) (Cyclic ADP-ribose hydrolase 1) (cADPr hydrolase 1) (T10) (CD antigen CD38)	FAEAACDVVHVM[147]LN[115]GSR
P31785	Cytokine receptor common subunit gamma (Interleukin-2 receptor subunit gamma) (IL-2 receptor subunit gamma) (IL-2R subunit gamma) (IL-2RG) (p64) (CD antigen CD132)	LQNLVIPWAPEN[115]LTLHK
P35555	Fibrillin-1	ADN[115]QTCDGELLFN[115]M[147]TKK
P35555	Fibrillin-1	DECSN[115]GTHM[147]CSQHADCK
P35556	Fibrillin-2	SYN[115]GTTCENELPFN[115]VTK
P35556	Fibrillin-2	SYNGTTCEN[115]ELPFN[115]VTK
P35613	Basigin (5F7) (Collagenase stimulatory factor) (Extracellular matrix metalloproteinase inducer) (EMMPRIN) (Leukocyte activation antigen M6) (OK blood group antigen) (Tumor cell-derived collagenase stimulatory factor) (TCSF) (CD antigen CD147)	LLTCSLN[115]DSATEVTGHR
P43308	Translocon-associated protein subunit beta (TRAP-beta) (Signal sequence receptor subunit beta) (SSR-beta)	IAPASN[115]VSHTVVLRPLK
P51784	Ubiquitin carboxyl-terminal hydrolase 11 (EC 3.4.19.12) (Deubiquitinating enzyme 11) (Ubiquitin thiolesterase 11) (Ubiquitin-specific-processing protease 11)	PGCINN[115]ATLFQDEINWR
P51884	Lumican (Keratan sulfate proteoglycan lumican) (KSPG lumican)	LHIN[115]HNN[115]LTESVGPLPK
P51884	Lumican (Keratan sulfate proteoglycan lumican) (KSPG lumican)	SFEGLVN[115]LTFIHLQHNR
P51884	Lumican (Keratan sulfate proteoglycan lumican) (KSPG lumican)	LHINHN[115]N[115]LTESVGPLPK
P51884	Lumican (Keratan sulfate proteoglycan lumican) (KSPG lumican)	LHINHNN[115]LTESVGPLPK
P51884	Lumican (Keratan sulfate proteoglycan lumican) (KSPG lumican)	LGSFEGLVN[115]LTFIHLQH
P51884	Lumican (Keratan sulfate proteoglycan lumican) (KSPG lumican)	LHIN[115]HN[115]N[115]LTESVGPLPK
P51888	Prolargin (Proline-arginine-rich end leucine-rich repeat protein)	NSFN[115]ISNLLVLHLSHNR
P51888	Prolargin (Proline-arginine-rich end leucine-rich repeat protein)	FITELPVESFQN[115]ATGLR
P51888	Prolargin (Proline-arginine-rich end leucine-rich repeat protein)	N[115]SFN[115]ISNLLVLHLSHNR
P78536	Disintegrin and metalloproteinase domain-containing protein 17 (ADAM 17) (EC 3.4.24.86) (Snake venom-like protease) (TNF-alpha convertase) (TNF-alpha-converting enzyme) (CD antigen CD156b)	EQQLESCACN[115]ETDNSCK
Q02817	Mucin-2 (MUC-2) (Intestinal mucin-2)	IHM[147]DCSN[115]LTALATSKPR
Q02817	Mucin-2 (MUC-2) (Intestinal mucin-2)	IHMDCSN[115]LTALATSKPR
Q07075	Glutamyl aminopeptidase (EAP) (EC 3.4.11.7) (Aminopeptidase A) (AP-A) (Differentiation antigen gp160) (CD antigen CD249)	EGITLN[115]SSNPSGNAFLK
Q08380	Galectin-3-binding protein (Basement membrane autoantigen p105) (Lectin galactoside-binding soluble 3-binding protein) (Mac-2-binding protein) (MAC2BP) (Mac-2 BP) (Tumor-associated antigen 90K)	GSN[115]VTM[147]SVDAECVPM[147]VR
Q12864	Cadherin-17 (Intestinal peptide-associated transporter HPT-1) (Liver-intestine cadherin) (LI-cadherin)	PKPVEM[147]VEN[115]STDPHPIK
Q13308	Tyrosine-protein kinase-like 7 (Colon carcinoma kinase 4) (CCK-4) (Protein-tyrosine kinase 7)	DGTPLSDGQSN[115]HTVSSK
Q13449	Limbic system-associated membrane protein (LSAMP) (IgLON family member 3)	LGVTN[115]ASLVLFRPGSVR
Q13641	Trophoblast glycoprotein (5T4 oncofetal antigen) (5T4 oncofetal trophoblast glycoprotein) (5T4 oncotrophoblast glycoprotein) (M6P1)	VLHN[115]GTLAELQGLPHIR
Q14108	Lysosome membrane protein 2 (85 kDa lysosomal membrane sialoglycoprotein) (LGP85) (CD36 antigen-like 2) (Lysosome membrane protein II) (LIMP II) (Scavenger receptor class B member 2) (CD antigen CD36)	TM[147]VFPVM[147]YLN[115]ESVHIDK
Q14CN2	Calcium-activated chloride channel regulator 4 (Calcium-activated chloride channel family member 4) (hCLCA4) (Calcium-activated chloride channel protein 2) (CaCC-2) (hCaCC-2) [Cleaved into: Calcium-activated chloride channel regulator 4, 110 kDa form; Calcium-activated chloride channel regulator 4, 30 kDa form]	DSFDDALQVN[115]TTDLSPK
Q15116	Programmed cell death protein 1 (Protein PD-1) (hPD-1) (CD antigen CD279)	MSPSN[115]QTDKLAAFPEDR
Q16880	2-hydroxyacylsphingosine 1-beta-galactosyltransferase (EC 2.4.1.45) (Ceramide UDP-galactosyltransferase) (Cerebroside synthase) (UDP-galactose-ceramide galactosyltransferase)	YPGIFN[115]STTSDAFLQSK
Q30154	HLA class II histocompatibility antigen, DR beta 5 chain (DR beta-5) (DR2-beta-2) (Dw2) (MHC class II antigen DRB5)	FLQQDKYECHFFN[115]GTER
Q3T906	N-acetylglucosamine-1-phosphotransferase subunits alpha/beta (EC 2.7.8.17) (GlcNAc-1-phosphotransferase subunits alpha/beta) (Stealth protein GNPTAB) (UDP-N-acetylglucosamine-1-phosphotransferase subunits alpha/beta) [Cleaved into: N-acetylglucosamine-1-phosphotransferase subunit alpha; N-acetylglucosamine-1-phosphotransferase subunit beta]	VPM[147]LVLDPALPAN[115]ITLK
Q5VV63	Attractin-like protein 1	LYCYN[115]LSGN[115]LASLTTSK
Q685J3	Mucin-17 (MUC-17) (Small intestinal mucin-3) (MUC-3)	FTEELKN[115]HSSQEFQEFK
Q6UW56	Apoptosis-related protein 3 (APR-3) (p18)	LPEICTQCPGSVQN[115]LSK
Q6UX06	Olfactomedin-4 (OLM4) (Antiapoptotic protein GW112) (G-CSF-stimulated clone 1 protein) (hGC-1) (hOLfD)	GSVSQLFSN[115]FTGSVDDR
Q6UXD5	Seizure 6-like protein 2	IVSPEPGGAVGPN[115]LTCR
Q8NBJ4	Golgi membrane protein 1 (Golgi membrane protein GP73) (Golgi phosphoprotein 2)	LQQDVLQFQKN[115]QTNLER
Q92823	Neuronal cell adhesion molecule (Nr-CAM) (Neuronal surface protein Bravo) (hBravo) (NgCAM-related cell adhesion molecule) (Ng-CAM-related)	YQPIN[115]STHELGPLVDLK
Q92859	Neogenin (Immunoglobulin superfamily DCC subclass member 2)	GSSVILN[115]CSAYSEPSPK
Q969N2	GPI transamidase component PIG-T (Phosphatidylinositol-glycan biosynthesis class T protein)	TYAIYDLLDTAM[147]IN[115]NSR
Q96PB1	CAS1 domain-containing protein 1	IDAYNEAAVSILN[115]SSTR
Q9GIY3	HLA class II histocompatibility antigen, DRB1-14 beta chain (MHC class II antigen DRB1*14) (DR-14) (DR14)	FLEYSTSECHFFN[115]GTER
Q9HBB8	Cadherin-related family member 5 (Mu-protocadherin) (Mucin and cadherin-like protein)	N[115]GTFIIHPDSGN[115]LTVAR
Q9HBB8	Cadherin-related family member 5 (Mu-protocadherin) (Mucin and cadherin-like protein)	IQGNQLFLN[115]VTPDYEEK
Q9HC84	Mucin-5B (MUC-5B) (Cervical mucin) (High molecular weight salivary mucin MG1) (Mucin-5 subtype B, tracheobronchial) (Sublingual gland mucin)	VVLLDPKPVAN[115]VTCVNK
Q9NRN5	Olfactomedin-like protein 3 (HNOEL-iso) (hOLF44)	IYVLDGTQN[115]DTAFVFPR
Q9NV96	Cell cycle control protein 50A (Transmembrane protein 30A)	YSLN[115]VTYNYPVHYFDGR
Q9NY15	Stabilin-1 (Fasciclin, EGF-like, laminin-type EGF-like and link domain-containing scavenger receptor 1) (FEEL-1) (MS-1 antigen)	SLEAQGN[115]SSHLDADTVR
Q9UKN1	Mucin-12 (MUC-12) (Mucin-11) (MUC-11)	M[147]NDASSQEYQN[115]FSTLFK
Q9Y222	Cyclin-D-binding Myb-like transcription factor 1 (hDMTF1) (Cyclin-D-interacting Myb-like protein 1) (hDMP1)	N[115]SN[115]TN[115]SSVQHVQIRVAR
Q9Y6R7	IgGFc-binding protein (Fcgamma-binding protein antigen) (FcgammaBP)	VAALGTN[115]ISIHKDEIGK
A1A5B4	Anoctamin-9 (Transmembrane protein 16J) (Tumor protein p53-inducible protein 5) (p53-induced gene 5 protein)	DFQDPDGIEGSEN[115]VTLCR
A8K7I4	Calcium-activated chloride channel regulator 1 (Calcium-activated chloride channel family member 1) (hCLCA1) (Calcium-activated chloride channel protein 1) (CaCC-1) (hCaCC-1)	PCPNIHIN[115]STIPGIHILK
O14773	Tripeptidyl-peptidase 1 (TPP-1) (EC 3.4.14.9) (Cell growth-inhibiting gene 1 protein) (Lysosomal pepstatin-insensitive protease) (LPIC) (Tripeptidyl aminopeptidase) (Tripeptidyl-peptidase I) (TPP-I)	LSSSPHLPPSSYFN[115]ASGR
O15118	Niemann-Pick C1 protein	LIASN[115]VTETM[147]GIN[115]GSAYR
O15230	Laminin subunit alpha-5 (Laminin-10 subunit alpha) (Laminin-11 subunit alpha) (Laminin-15 subunit alpha)	VWQGHAN[115]ASFCPHGYGCR
O15230	Laminin subunit alpha-5 (Laminin-10 subunit alpha) (Laminin-11 subunit alpha) (Laminin-15 subunit alpha)	LN[115]TTGVSAGCTADLLVGR
O43451	Maltase-glucoamylase, intestinal [Includes: Maltase (EC 3.2.1.20) (Alpha-glucosidase); Glucoamylase (EC 3.2.1.3) (Glucan 1,4-alpha-glucosidase)]	GGYIFPTQQPN[115]TTTLASR
O60565	Gremlin-1 (Cell proliferation-inducing gene 2 protein) (Cysteine knot superfamily 1, BMP antagonist 1) (DAN domain family member 2) (Down-regulated in Mos-transformed cells protein) (Increased in high glucose protein 2) (IHG-2)	AQHN[115]DSEQTQSPQQPGSR
O75976	Carboxypeptidase D (EC 3.4.17.22) (Metallocarboxypeptidase D) (gp180)	GKDLDTDFTN[115]N[115]ASQPETK
O75976	Carboxypeptidase D (EC 3.4.17.22) (Metallocarboxypeptidase D) (gp180)	GKDLDTDFTNN[115]ASQPETK
O94911	ATP-binding cassette sub-family A member 8	FSVVYTPVTN[115]TTQQIM[147]NK
P01023	Alpha-2-macroglobulin (Alpha-2-M) (C3 and PZP-like alpha-2-macroglobulin domain-containing protein 5)	IYVLDYLN[115]ETQQLTPEIK
P01024	Complement C3 (C3 and PZP-like alpha-2-macroglobulin domain-containing protein 1) [Cleaved into: Complement C3 beta chain; Complement C3 alpha chain; C3a anaphylatoxin; Complement C3b alpha' chain; Complement C3c alpha' chain fragment 1; Complement C3dg fragment; Complement C3g fragment; Complement C3d fragment; Complement C3f fragment; Complement C3c alpha' chain fragment 2]	TPATNHM[147]GN[115]VTFTIPANR
P01591	Immunoglobulin J chain	IVPLN[115]NREN[115]ISDPTSPLR
P01591	Immunoglobulin J chain	IVPLNN[115]REN[115]ISDPTSPLR
P01591	Immunoglobulin J chain	IVPLNNREN[115]ISDPTSPLR
P01833	Polymeric immunoglobulin receptor (PIgR) (Poly-Ig receptor) (Hepatocellular carcinoma-associated protein TB6) [Cleaved into: Secretory component]	WN[115]NTGCQALPSQDEGPSK
P01833	Polymeric immunoglobulin receptor (PIgR) (Poly-Ig receptor) (Hepatocellular carcinoma-associated protein TB6) [Cleaved into: Secretory component]	EEPGN[115]GTFTVILNQLTSR
P01833	Polymeric immunoglobulin receptor (PIgR) (Poly-Ig receptor) (Hepatocellular carcinoma-associated protein TB6) [Cleaved into: Secretory component]	PNLKVPGN[115]VTAVLGETLK
P01876	Ig alpha-1 chain C region	LAGKPTHVN[115]VSVVM[147]AEVD
P01877	Ig alpha-2 chain C region	PTHVN[115]VSVVM[147]AEVDGTCY
P01906	HLA class II histocompatibility antigen, DQ alpha 2 chain (DX alpha chain) (HLA class II histocompatibility antigen, DQ(6) alpha chain) (HLA-DQA1) (MHC class II DQA2)	SN[115]STAATNEVPEVTVFSK
P02748	Complement component C9 [Cleaved into: Complement component C9a; Complement component C9b]	AVN[115]ITSENLIDDVVSLIR
P02751	Fibronectin (FN) (Cold-insoluble globulin) (CIG) [Cleaved into: Anastellin; Ugl-Y1; Ugl-Y2; Ugl-Y3]	APTNLQFVN[115]ETDSTVLVR
P02751	Fibronectin (FN) (Cold-insoluble globulin) (CIG) [Cleaved into: Anastellin; Ugl-Y1; Ugl-Y2; Ugl-Y3]	DQCIVDDITYNVN[115]DTFHK
P02763	Alpha-1-acid glycoprotein 1 (AGP 1) (Orosomucoid-1) (OMD 1)	N[115]LVPVPITN[115]ATLDQITGK
P02763	Alpha-1-acid glycoprotein 1 (AGP 1) (Orosomucoid-1) (OMD 1)	NLVPVPITN[115]ATLDQITGK
P02786	Transferrin receptor protein 1 (TR) (TfR) (TfR1) (Trfr) (T9) (p90) (CD antigen CD71) [Cleaved into: Transferrin receptor protein 1, serum form (sTfR)]	KDFEDLYTPVN[115]GSIVIVR
P02788	Lactotransferrin (Lactoferrin) (EC 3.4.21.-) (Talalactoferrin) [Cleaved into: Kaliocin-1; Lactoferroxin-A; Lactoferroxin-B; Lactoferroxin-C]	PFLN[115]WTGPPEPIEAAVAR
P03952	Plasma kallikrein (EC 3.4.21.34) (Fletcher factor) (Kininogenin) (Plasma prekallikrein) [Cleaved into: Plasma kallikrein heavy chain; Plasma kallikrein light chain]	IYPGVDFGGEELN[115]VTFVK
P04217	Alpha-1B-glycoprotein (Alpha-1-B glycoprotein)	SESLLKPLAN[115]VTLTCQAR
P04275	von Willebrand factor (vWF) [Cleaved into: von Willebrand antigen 2 (von Willebrand antigen II)]	PTLTNPGECRPN[115]FTCACR
P04839	Cytochrome b-245 heavy chain (EC 1.-.-.-) (CGD91-phox) (Cytochrome b(558) subunit beta) (Cytochrome b558 subunit beta) (Heme-binding membrane glycoprotein gp91phox) (NADPH oxidase 2) (Neutrophil cytochrome b 91 kDa polypeptide) (Superoxide-generating NADPH oxidase heavy chain subunit) (gp91-1) (gp91-phox) (p22 phagocyte B-cytochrome)	GQTAESLAVHN[115]ITVCEQK
P05026	Sodium/potassium-transporting ATPase subunit beta-1 (Sodium/potassium-dependent ATPase subunit beta-1)	LEWLGN[115]CSGLNDETYGYK
P05090	Apolipoprotein D (Apo-D) (ApoD)	EGEATPVN[115]LTEPAKLEVK
P05107	Integrin beta-2 (Cell surface adhesion glycoproteins LFA-1/CR3/p150,95 subunit beta) (Complement receptor C3 subunit beta) (CD antigen CD18)	VTLYLRPGQAAAFN[115]VTFR
P05155	Plasma protease C1 inhibitor (C1 Inh) (C1Inh) (C1 esterase inhibitor) (C1-inhibiting factor) (Serpin G1)	NPN[115]ATSSSSQDPESLQDR
P05556	Integrin beta-1 (Fibronectin receptor subunit beta) (VLA-4 subunit beta) (CD antigen CD29)	LRNPCTSEQN[115]CTSPFSYK
P06731	Carcinoembryonic antigen-related cell adhesion molecule 5 (Carcinoembryonic antigen) (CEA) (Meconium antigen 100) (CD antigen CD66e)	VLYGPDAPTISPLN[115]TSYR
P06731	Carcinoembryonic antigen-related cell adhesion molecule 5 (Carcinoembryonic antigen) (CEA) (Meconium antigen 100) (CD antigen CD66e)	PN[115]NN[115]GTYACFVSN[115]LATGR
P06731	Carcinoembryonic antigen-related cell adhesion molecule 5 (Carcinoembryonic antigen) (CEA) (Meconium antigen 100) (CD antigen CD66e)	PNNN[115]GTYACFVSNLATGR
P06731	Carcinoembryonic antigen-related cell adhesion molecule 5 (Carcinoembryonic antigen) (CEA) (Meconium antigen 100) (CD antigen CD66e)	IQNIIQN[115]DTGFYTLHVIK
P06731	Carcinoembryonic antigen-related cell adhesion molecule 5 (Carcinoembryonic antigen) (CEA) (Meconium antigen 100) (CD antigen CD66e)	N[115]SGLYTCQAN[115]NSASGHSR
P06731	Carcinoembryonic antigen-related cell adhesion molecule 5 (Carcinoembryonic antigen) (CEA) (Meconium antigen 100) (CD antigen CD66e)	NSGLYTCQAN[115]NSASGHSR
P06756	Integrin alpha-V (Vitronectin receptor subunit alpha) (CD antigen CD51) [Cleaved into: Integrin alpha-V heavy chain; Integrin alpha-V light chain]	SSLQTTEKN[115]DTVAGQGER
P07585	Decorin (Bone proteoglycan II) (PG-S2) (PG40)	N[115]SISAVDN[115]GSLAN[115]TPHLR
P07585	Decorin (Bone proteoglycan II) (PG-S2) (PG40)	N[115]SISAVDN[115]GSLANTPHLR
P07585	Decorin (Bone proteoglycan II) (PG-S2) (PG40)	NSISAVDN[115]GSLANTPHLR
P07942	Laminin subunit beta-1 (Laminin B1 chain) (Laminin-1 subunit beta) (Laminin-10 subunit beta) (Laminin-12 subunit beta) (Laminin-2 subunit beta) (Laminin-6 subunit beta) (Laminin-8 subunit beta)	M[147]EM[147]PSTPQQLQN[115]LTEDIR
P08575	Receptor-type tyrosine-protein phosphatase C (EC 3.1.3.48) (Leukocyte common antigen) (L-CA) (T200) (CD antigen CD45)	YHLEVEAGNTLVRN[115]ESHK
P08603	Complement factor H (H factor 1)	IPCSQPPQIEHGTIN[115]SSR
P08962	CD63 antigen (Granulophysin) (Lysosomal-associated membrane protein 3) (LAMP-3) (Melanoma-associated antigen ME491) (OMA81H) (Ocular melanoma-associated antigen) (Tetraspanin-30) (Tspan-30) (CD antigen CD63)	QQMENYPKNN[115]HTASILDR
P09326	CD48 antigen (B-lymphocyte activation marker BLAST-1) (BCM1 surface antigen) (Leukocyte antigen MEM-102) (TCT.1) (CD antigen CD48)	ELQNSVLETTLMPHN[115]YSR
P09326	CD48 antigen (B-lymphocyte activation marker BLAST-1) (BCM1 surface antigen) (Leukocyte antigen MEM-102) (TCT.1) (CD antigen CD48)	ELQNSVLETTLM[147]PHN[115]YSR
P09326	CD48 antigen (B-lymphocyte activation marker BLAST-1) (BCM1 surface antigen) (Leukocyte antigen MEM-102) (TCT.1) (CD antigen CD48)	LSCVIPGESVN[115]YTWYGDK
P12110	Collagen alpha-2(VI) chain	TDGVTGN[115]DSLHESAHSM[147]R
P12111	Collagen alpha-3(VI) chain	LQIN[115]NTAVGHALVLPAGR
P12111	Collagen alpha-3(VI) chain	GPPGVN[115]GTQGFQGCPGQR
P12111	Collagen alpha-3(VI) chain	VQHAPSESVDN[115]ASM[147]PPVK
P13473	Lysosome-associated membrane glycoprotein 2 (LAMP-2) (Lysosome-associated membrane protein 2) (CD107 antigen-like family member B) (CD antigen CD107b)	ASVININPN[115]TTHSTGSCR
P14410	Sucrase-isomaltase, intestinal [Cleaved into: Sucrase (EC 3.2.1.48); Isomaltase (EC 3.2.1.10)]	GQFQTFN[115]ASYDTINLHVR
P16444	Dipeptidase 1 (EC 3.4.13.19) (Dehydropeptidase-I) (Microsomal dipeptidase) (Renal dipeptidase) (hRDP)	DERAN[115]LTTLAGTHTNIPK
P19652	Alpha-1-acid glycoprotein 2 (AGP 2) (Orosomucoid-2) (OMD 2)	ATFFYFTPN[115]KTEDTIFLR
P19652	Alpha-1-acid glycoprotein 2 (AGP 2) (Orosomucoid-2) (OMD 2)	PLCANLVPVPITN[115]ATLDR
P20036	HLA class II histocompatibility antigen, DP alpha 1 chain (DP(W3)) (DP(W4)) (HLA-SB alpha chain) (MHC class II DP3-alpha) (MHC class II DPA1)	SN[115]HTQATNDPPEVTVFPK
P20645	Cation-dependent mannose-6-phosphate receptor (CD Man-6-P receptor) (CD-MPR) (46 kDa mannose 6-phosphate receptor) (MPR 46)	LN[115]ETHIFN[115]GSNWIM[147]LIYK
P20774	Mimecan (Osteoglycin) (Osteoinductive factor) (OIF)	ASITDDTFCKAN[115]DTSYIR
P20908	Collagen alpha-1(V) chain	VYCN[115]FTAGGSTCVFPDKK
P23142	Fibulin-1 (FIBL-1)	RCATPHGDN[115]ASLEATFVK
P24821	Tenascin (TN) (Cytotactin) (GMEM) (GP 150-225) (Glioma-associated-extracellular matrix antigen) (Hexabrachion) (JI) (Myotendinous antigen) (Neuronectin) (Tenascin-C) (TN-C)	APGQEYEISLHIVKN[115]NTR
P25311	Zinc-alpha-2-glycoprotein (Zn-alpha-2-GP) (Zn-alpha-2-glycoprotein)	DIVEYYN[115]DSNGSHVLQGR
P25311	Zinc-alpha-2-glycoprotein (Zn-alpha-2-GP) (Zn-alpha-2-glycoprotein)	DIVEYYNDSN[115]GSHVLQGR
P25311	Zinc-alpha-2-glycoprotein (Zn-alpha-2-GP) (Zn-alpha-2-glycoprotein)	DIVEYYN[115]DSN[115]GSHVLQGR
P28799	Granulins (Proepithelin) (PEPI) [Cleaved into: Acrogranin; Paragranulin; Granulin-1 (Granulin G); Granulin-2 (Granulin F); Granulin-3 (Granulin B); Granulin-4 (Granulin A); Granulin-5 (Granulin C); Granulin-6 (Granulin D); Granulin-7 (Granulin E)]	DVECGEGHFCHDN[115]QTCCR
P32926	Desmoglein-3 (130 kDa pemphigus vulgaris antigen) (PVA) (Cadherin family member 6)	LPAVWSITTLN[115]ATSALLR
P34059	N-acetylgalactosamine-6-sulfatase (EC 3.1.6.4) (Chondroitinsulfatase) (Chondroitinase) (Galactose-6-sulfate sulfatase) (N-acetylgalactosamine-6-sulfate sulfatase) (GalNAc6S sulfatase)	PGQN[115]VSGVTTHNLEDHTK
P35555	Fibrillin-1	AWGTPCEM[147]CPAVN[115]TSEYK
P35555	Fibrillin-1	AWGTPCEMCPAVN[115]TSEYK
P35555	Fibrillin-1	YADN[115]QTCDGELLFN[115]M[147]TKK
P35613	Basigin (5F7) (Collagenase stimulatory factor) (Extracellular matrix metalloproteinase inducer) (EMMPRIN) (Leukocyte activation antigen M6) (OK blood group antigen) (Tumor cell-derived collagenase stimulatory factor) (TCSF) (CD antigen CD147)	ILLTCSLN[115]DSATEVTGHR
P46059	Solute carrier family 15 member 1 (Intestinal H(+)/peptide cotransporter) (Oligopeptide transporter, small intestine isoform) (Peptide transporter 1)	IN[115]ISSPGSPVTAVTDDFK
P51884	Lumican (Keratan sulfate proteoglycan lumican) (KSPG lumican)	KLHIN[115]HN[115]N[115]LTESVGPLPK
P51884	Lumican (Keratan sulfate proteoglycan lumican) (KSPG lumican)	GSFEGLVN[115]LTFIHLQHN[115]R
P51884	Lumican (Keratan sulfate proteoglycan lumican) (KSPG lumican)	GSFEGLVN[115]LTFIHLQHNR
P51884	Lumican (Keratan sulfate proteoglycan lumican) (KSPG lumican)	KLHINHNN[115]LTESVGPLPK
P51884	Lumican (Keratan sulfate proteoglycan lumican) (KSPG lumican)	KLHIN[115]HNN[115]LTESVGPLPK
P51884	Lumican (Keratan sulfate proteoglycan lumican) (KSPG lumican)	KLHINHN[115]N[115]LTESVGPLPK
P51888	Prolargin (Proline-arginine-rich end leucine-rich repeat protein)	NFITELPVESFQN[115]ATGLR
P55290	Cadherin-13 (Heart cadherin) (H-cadherin) (P105) (Truncated cadherin) (T-cad) (T-cadherin)	LNINPIN[115]GTVDTTAVLDR
Q02817	Mucin-2 (MUC-2) (Intestinal mucin-2)	PNSQVFLYN[115]LTTCQQTCR
Q02817	Mucin-2 (MUC-2) (Intestinal mucin-2)	LATEVNPADTCCN[115]ITVCK
Q02817	Mucin-2 (MUC-2) (Intestinal mucin-2)	SCVCTN[115]SSQVVCRPEEGK
Q03405	Urokinase plasminogen activator surface receptor (U-PAR) (uPAR) (Monocyte activation antigen Mo3) (CD antigen CD87)	GN[115]STHGCSSEETFLIDCR
Q05707	Collagen alpha-1(XIV) chain (Undulin)	AM[147]N[115]ASAN[115]ITSDGVEVLGK
Q05707	Collagen alpha-1(XIV) chain (Undulin)	AM[147]N[115]ASANITSDGVEVLGK
Q05707	Collagen alpha-1(XIV) chain (Undulin)	AM[147]NASAN[115]ITSDGVEVLGK
Q05707	Collagen alpha-1(XIV) chain (Undulin)	AMN[115]ASAN[115]ITSDGVEVLGK
Q12864	Cadherin-17 (Intestinal peptide-associated transporter HPT-1) (Liver-intestine cadherin) (LI-cadherin)	APKPVEM[147]VEN[115]STDPHPIK
Q12864	Cadherin-17 (Intestinal peptide-associated transporter HPT-1) (Liver-intestine cadherin) (LI-cadherin)	APKPVEMVEN[115]STDPHPIK
Q12907	Vesicular integral-membrane protein VIP36 (Glycoprotein GP36b) (Lectin mannose-binding 2)	PYISVM[147]VN[115]N[115]GSLSYDHSK
Q12907	Vesicular integral-membrane protein VIP36 (Glycoprotein GP36b) (Lectin mannose-binding 2)	PYISVM[147]VNN[115]GSLSYDHSK
Q12913	Receptor-type tyrosine-protein phosphatase eta (Protein-tyrosine phosphatase eta) (R-PTP-eta) (EC 3.1.3.48) (Density-enhanced phosphatase 1) (DEP-1) (HPTP eta) (Protein-tyrosine phosphatase receptor type J) (R-PTP-J) (CD antigen CD148)	IHVAGETDSSNLN[115]VSEPR
Q13023	A-kinase anchor protein 6 (AKAP-6) (A-kinase anchor protein 100 kDa) (AKAP 100) (Protein kinase A-anchoring protein 6) (PRKA6) (mAKAP)	LPN[115]SSQSSISPVGCVN[115]GK
Q14108	Lysosome membrane protein 2 (85 kDa lysosomal membrane sialoglycoprotein) (LGP85) (CD36 antigen-like 2) (Lysosome membrane protein II) (LIMP II) (Scavenger receptor class B member 2) (CD antigen CD36)	ANIQFGDN[115]GTTISAVSNK
Q14766	Latent-transforming growth factor beta-binding protein 1 (LTBP-1) (Transforming growth factor beta-1-binding protein 1) (TGF-beta1-BP-1)	YVQDQVAAPFQLSN[115]HTGR
Q15904	V-type proton ATPase subunit S1 (V-ATPase subunit S1) (Protein XAP-3) (V-ATPase Ac45 subunit) (V-ATPase S1 accessory protein) (Vacuolar proton pump subunit S1)	PVSPVIHPPVSYN[115]DTAPR
Q16363	Laminin subunit alpha-4 (Laminin-14 subunit alpha) (Laminin-8 subunit alpha) (Laminin-9 subunit alpha)	DAVRN[115]LTEVVPQLLDQLR
Q16819	Meprin A subunit alpha (EC 3.4.24.18) (Endopeptidase-2) (N-benzoyl-L-tyrosyl-P-amino-benzoic acid hydrolase subunit alpha) (PABA peptide hydrolase) (PPH alpha)	SHTSPAIN[115]DTVIWDRPSR
Q16819	Meprin A subunit alpha (EC 3.4.24.18) (Endopeptidase-2) (N-benzoyl-L-tyrosyl-P-amino-benzoic acid hydrolase subunit alpha) (PABA peptide hydrolase) (PPH alpha)	M[147]YN[115]CTTTHTLLDHCTFEK
Q16853	Membrane primary amine oxidase (EC 1.4.3.21) (Copper amine oxidase) (HPAO) (Semicarbazide-sensitive amine oxidase) (SSAO) (Vascular adhesion protein 1) (VAP-1)	PN[115]VSELVVGPLPHPSYM[147]R
Q16853	Membrane primary amine oxidase (EC 1.4.3.21) (Copper amine oxidase) (HPAO) (Semicarbazide-sensitive amine oxidase) (SSAO) (Vascular adhesion protein 1) (VAP-1)	APTVDFSDFIN[115]N[115]ETIAGK
Q16853	Membrane primary amine oxidase (EC 1.4.3.21) (Copper amine oxidase) (HPAO) (Semicarbazide-sensitive amine oxidase) (SSAO) (Vascular adhesion protein 1) (VAP-1)	APTVDFSDFINN[115]ETIAGK
Q6P4A8	Putative phospholipase B-like 1 (EC 3.1.1.-) (LAMA-like protein 1) (Lamina ancestor homolog 1) (Phospholipase B domain-containing protein 1)	NVM[147]DKN[115]GDAYGFYN[115]NSVK
Q6UX06	Olfactomedin-4 (OLM4) (Antiapoptotic protein GW112) (G-CSF-stimulated clone 1 protein) (hGC-1) (hOLfD)	GGSVSQLFSN[115]FTGSVDDR
Q6UX82	Uncharacterized protein UNQ511/PRO1026	GCSNVSN[115]ATCQFLSGEN[115]K
Q8IWA5	Choline transporter-like protein 2 (Solute carrier family 44 member 2)	GVLM[147]VGN[115]ETTYEDGHGSR
Q96BQ1	Protein FAM3D	GLNIALVN[115]GTTGAVLGQK
Q96JJ7	Protein disulfide-isomerase TMX3 (EC 5.3.4.1) (Thioredoxin domain-containing protein 10) (Thioredoxin-related transmembrane protein 3)	LVALAVIDEKN[115]TSVEHTR
Q9BYF1	Angiotensin-converting enzyme 2 (EC 3.4.17.23) (ACE-related carboxypeptidase) (Angiotensin-converting enzyme homolog) (ACEH) (Metalloprotease MPROT15) [Cleaved into: Processed angiotensin-converting enzyme 2]	LQLQALQQN[115]GSSVLSEDK
Q9H0X4	Protein ITFG3	YKPDTLAVAVEN[115]GTGTDR
Q9H3G5	Probable serine carboxypeptidase CPVL (EC 3.4.16.-) (Carboxypeptidase, vitellogenic-like) (Vitellogenic carboxypeptidase-like protein) (VCP-like protein) (hVLP)	QAIHVGN[115]QTFNDGTIVEK
Q9H8M2	Bromodomain-containing protein 9 (Rhabdomyosarcoma antigen MU-RMS-40.8)	GGSRPSSN[115]LSSLSNASER
Q9HAT2	Sialate O-acetylesterase (EC 3.1.1.53) (H-Lse) (Sialic acid-specific 9-O-acetylesterase)	ALAYGEKN[115]LTFEGPLPEK
Q9HC84	Mucin-5B (MUC-5B) (Cervical mucin) (High molecular weight salivary mucin MG1) (Mucin-5 subtype B, tracheobronchial) (Sublingual gland mucin)	AFGQFFSPGEVIYN[115]KTDR
Q9NSY1	BMP-2-inducible protein kinase (BIKe) (EC 2.7.11.1)	EAIANFTNQKN[115]ISN[115]PPDM[147]
Q9ULJ1	Outer dense fiber protein 2-like	SM[147]LLENLTDN[115]ESEN[115]TN[115]LK
Q9Y4L1	Hypoxia up-regulated protein 1 (150 kDa oxygen-regulated protein) (ORP-150) (170 kDa glucose-regulated protein) (GRP-170)	VIN[115]ETWAWKN[115]ATLAEQAK
Q9Y5Y6	Suppressor of tumorigenicity 14 protein (EC 3.4.21.109) (Matriptase) (Membrane-type serine protease 1) (MT-SP1) (Prostamin) (Serine protease 14) (Serine protease TADG-15) (Tumor-associated differentially-expressed gene 15 protein)	VIN[115]QTTCENLLPQQITPR
Q9Y6C2	EMILIN-1 (Elastin microfibril interface-located protein 1) (Elastin microfibril interfacer 1)	LEQLGGLLAN[115]VSGELGGR
Q9Y6R7	IgGFc-binding protein (Fcgamma-binding protein antigen) (FcgammaBP)	TVAALGTN[115]ISIHKDEIGK
Q9Y6R7	IgGFc-binding protein (Fcgamma-binding protein antigen) (FcgammaBP)	GLCVLSVGAN[115]LTTFDGAR
Q9Y6R7	IgGFc-binding protein (Fcgamma-binding protein antigen) (FcgammaBP)	SESPASVSILSQADN[115]TSK
A6NH11	Glycolipid transfer protein domain-containing protein 2	AAGTLEDVYN[115]RTQSLLAER
O14773	Tripeptidyl-peptidase 1 (TPP-1) (EC 3.4.14.9) (Cell growth-inhibiting gene 1 protein) (Lysosomal pepstatin-insensitive protease) (LPIC) (Tripeptidyl aminopeptidase) (Tripeptidyl-peptidase I) (TPP-I)	FLSSSPHLPPSSYFN[115]ASGR
O14786	Neuropilin-1 (Vascular endothelial cell growth factor 165 receptor) (CD antigen CD304)	EGFSAN[115]YSVLQSSVSEDFK
O15455	Toll-like receptor 3 (CD antigen CD283)	PDDLPTN[115]ITVLN[115]LTHNQLR
O60449	Lymphocyte antigen 75 (Ly-75) (C-type lectin domain family 13 member B) (DEC-205) (gp200-MR6) (CD antigen CD205)	KPLN[115]NTVELTDVWTYSDTR
O60449	Lymphocyte antigen 75 (Ly-75) (C-type lectin domain family 13 member B) (DEC-205) (gp200-MR6) (CD antigen CD205)	IYEDEVPFGTNCN[115]LTITSR
O95302	Peptidyl-prolyl cis-trans isomerase FKBP9 (PPIase FKBP9) (EC 5.2.1.8) (63 kDa FK506-binding protein) (63 kDa FKBP) (FKBP-63) (FK506-binding protein 9) (FKBP-9) (Rotamase)	YHYN[115]GTFLDGTLFDSSHNR
O95302	Peptidyl-prolyl cis-trans isomerase FKBP9 (PPIase FKBP9) (EC 5.2.1.8) (63 kDa FK506-binding protein) (63 kDa FKBP) (FKBP-63) (FK506-binding protein 9) (FKBP-9) (Rotamase)	YHYN[115]GTLLDGTLFDSSYSR
P01008	Antithrombin-III (ATIII) (Serpin C1)	SLTFN[115]ETYQDISELVYGAK
P01011	Alpha-1-antichymotrypsin (ACT) (Cell growth-inhibiting gene 24/25 protein) (Serpin A3) [Cleaved into: Alpha-1-antichymotrypsin His-Pro-less]	N[115]LTETSEAEIHQSFQHLLR
P01024	Complement C3 (C3 and PZP-like alpha-2-macroglobulin domain-containing protein 1) [Cleaved into: Complement C3 beta chain; Complement C3 alpha chain; C3a anaphylatoxin; Complement C3b alpha' chain; Complement C3c alpha' chain fragment 1; Complement C3dg fragment; Complement C3g fragment; Complement C3d fragment; Complement C3f fragment; Complement C3c alpha' chain fragment 2]	LTPATNHM[147]GN[115]VTFTIPAN[115]R
P01024	Complement C3 (C3 and PZP-like alpha-2-macroglobulin domain-containing protein 1) [Cleaved into: Complement C3 beta chain; Complement C3 alpha chain; C3a anaphylatoxin; Complement C3b alpha' chain; Complement C3c alpha' chain fragment 1; Complement C3dg fragment; Complement C3g fragment; Complement C3d fragment; Complement C3f fragment; Complement C3c alpha' chain fragment 2]	LTPATN[115]HM[147]GN[115]VTFTIPANR
P01024	Complement C3 (C3 and PZP-like alpha-2-macroglobulin domain-containing protein 1) [Cleaved into: Complement C3 beta chain; Complement C3 alpha chain; C3a anaphylatoxin; Complement C3b alpha' chain; Complement C3c alpha' chain fragment 1; Complement C3dg fragment; Complement C3g fragment; Complement C3d fragment; Complement C3f fragment; Complement C3c alpha' chain fragment 2]	LTPATNHM[147]GN[115]VTFTIPANR
P01591	Immunoglobulin J chain	IIVPLNN[115]REN[115]ISDPTSPLR
P01591	Immunoglobulin J chain	IIVPLN[115]NREN[115]ISDPTSPLR
P01591	Immunoglobulin J chain	IIVPLNNREN[115]ISDPTSPLR
P01833	Polymeric immunoglobulin receptor (PIgR) (Poly-Ig receptor) (Hepatocellular carcinoma-associated protein TB6) [Cleaved into: Secretory component]	LEEPGN[115]GTFTVILNQLTSR
P01909	HLA class II histocompatibility antigen, DQ alpha 1 chain (DC-1 alpha chain) (DC-alpha) (HLA-DCA) (MHC class II DQA1)	RSN[115]STAATNEVPEVTVFSK
P02751	Fibronectin (FN) (Cold-insoluble globulin) (CIG) [Cleaved into: Anastellin; Ugl-Y1; Ugl-Y2; Ugl-Y3]	DQCIVDDITYNVN[115]DTFHKR
P02763	Alpha-1-acid glycoprotein 1 (AGP 1) (Orosomucoid-1) (OMD 1)	ANLVPVPITN[115]ATLDQITGK
P02765	Alpha-2-HS-glycoprotein (Alpha-2-Z-globulin) (Ba-alpha-2-glycoprotein) (Fetuin-A) [Cleaved into: Alpha-2-HS-glycoprotein chain A; Alpha-2-HS-glycoprotein chain B]	AAFNAQNN[115]GSNFQLEEISR
P02788	Lactotransferrin (Lactoferrin) (EC 3.4.21.-) (Talalactoferrin) [Cleaved into: Kaliocin-1; Lactoferroxin-A; Lactoferroxin-B; Lactoferroxin-C]	TAGWNIPMGLLFN[115]QTGSCK
P02788	Lactotransferrin (Lactoferrin) (EC 3.4.21.-) (Talalactoferrin) [Cleaved into: Kaliocin-1; Lactoferroxin-A; Lactoferroxin-B; Lactoferroxin-C]	TAGWNIPM[147]GLLFN[115]QTGSCK
P03952	Plasma kallikrein (EC 3.4.21.34) (Fletcher factor) (Kininogenin) (Plasma prekallikrein) [Cleaved into: Plasma kallikrein heavy chain; Plasma kallikrein light chain]	LQAPLN[115]YTEFQKPICLPSK
P04196	Histidine-rich glycoprotein (Histidine-proline-rich glycoprotein) (HPRG)	VIDFN[115]CTTSSVSSALAN[115]TK
P04196	Histidine-rich glycoprotein (Histidine-proline-rich glycoprotein) (HPRG)	VIDFN[115]CTTSSVSSALANTK
P04626	Receptor tyrosine-protein kinase erbB-2 (EC 2.7.10.1) (Metastatic lymph node gene 19 protein) (MLN 19) (Proto-oncogene Neu) (Proto-oncogene c-ErbB-2) (Tyrosine kinase-type cell surface receptor HER2) (p185erbB2) (CD antigen CD340)	GHCWGPGPTQCVN[115]CSQFLR
P05155	Plasma protease C1 inhibitor (C1 Inh) (C1Inh) (C1 esterase inhibitor) (C1-inhibiting factor) (Serpin G1)	VLSN[115]NSDANLELINTWVAK
P05543	Thyroxine-binding globulin (Serpin A7) (T4-binding globulin)	TLYETEVFSTDFSN[115]ISAAK
P05546	Heparin cofactor 2 (Heparin cofactor II) (HC-II) (Protease inhibitor leuserpin-2) (HLS2) (Serpin D1)	EQLNNKN[115]LSM[147]PLLPADFHK
P05546	Heparin cofactor 2 (Heparin cofactor II) (HC-II) (Protease inhibitor leuserpin-2) (HLS2) (Serpin D1)	EQLN[115]NKN[115]LSM[147]PLLPADFHK
P06731	Carcinoembryonic antigen-related cell adhesion molecule 5 (Carcinoembryonic antigen) (CEA) (Meconium antigen 100) (CD antigen CD66e)	DGNIQQHTQELFISN[115]ITEK
P06731	Carcinoembryonic antigen-related cell adhesion molecule 5 (Carcinoembryonic antigen) (CEA) (Meconium antigen 100) (CD antigen CD66e)	NVLYGPDAPTISPLN[115]TSYR
P06756	Integrin alpha-V (Vitronectin receptor subunit alpha) (CD antigen CD51) [Cleaved into: Integrin alpha-V heavy chain; Integrin alpha-V light chain]	ISSLQTTEKN[115]DTVAGQGER
P07585	Decorin (Bone proteoglycan II) (PG-S2) (PG40)	FN[115]SISAVDN[115]GSLANTPHLR
P07585	Decorin (Bone proteoglycan II) (PG-S2) (PG40)	FNSISAVDN[115]GSLANTPHLR
P07602	Proactivator polypeptide [Cleaved into: Saposin-A (Protein A); Saposin-B-Val; Saposin-B (Cerebroside sulfate activator) (CSAct) (Dispersin) (Sphingolipid activator protein 1) (SAP-1) (Sulfatide/GM1 activator); Saposin-C (A1 activator) (Co-beta-glucosidase) (Glucosylceramidase activator) (Sphingolipid activator protein 2) (SAP-2); Saposin-D (Component C) (Protein C)]	TN[115]STFVQALVEHVKEECDR
P07942	Laminin subunit beta-1 (Laminin B1 chain) (Laminin-1 subunit beta) (Laminin-10 subunit beta) (Laminin-12 subunit beta) (Laminin-2 subunit beta) (Laminin-6 subunit beta) (Laminin-8 subunit beta)	VN[115]ASTTEPN[115]STVEQSALM[147]R
P07942	Laminin subunit beta-1 (Laminin B1 chain) (Laminin-1 subunit beta) (Laminin-10 subunit beta) (Laminin-12 subunit beta) (Laminin-2 subunit beta) (Laminin-6 subunit beta) (Laminin-8 subunit beta)	VN[115]ASTTEPN[115]STVEQSALMR
P07942	Laminin subunit beta-1 (Laminin B1 chain) (Laminin-1 subunit beta) (Laminin-10 subunit beta) (Laminin-12 subunit beta) (Laminin-2 subunit beta) (Laminin-6 subunit beta) (Laminin-8 subunit beta)	VN[115]ASTTEPNSTVEQSALM[147]R
P07942	Laminin subunit beta-1 (Laminin B1 chain) (Laminin-1 subunit beta) (Laminin-10 subunit beta) (Laminin-12 subunit beta) (Laminin-2 subunit beta) (Laminin-6 subunit beta) (Laminin-8 subunit beta)	VNASTTEPN[115]STVEQSALM[147]R
P08294	Extracellular superoxide dismutase [Cu-Zn] (EC-SOD) (EC 1.15.1.1)	LDAFFALEGFPTEPN[115]SSSR
P08571	Monocyte differentiation antigen CD14 (Myeloid cell-specific leucine-rich glycoprotein) (CD antigen CD14) [Cleaved into: Monocyte differentiation antigen CD14, urinary form; Monocyte differentiation antigen CD14, membrane-bound form]	SSALNSLN[115]LSFAGLEQVPK
P08648	Integrin alpha-5 (CD49 antigen-like family member E) (Fibronectin receptor subunit alpha) (Integrin alpha-F) (VLA-5) (CD antigen CD49e) [Cleaved into: Integrin alpha-5 heavy chain; Integrin alpha-5 light chain]	EPLSDPVGTCYLSTDN[115]FTR
P08648	Integrin alpha-5 (CD49 antigen-like family member E) (Fibronectin receptor subunit alpha) (Integrin alpha-F) (VLA-5) (CD antigen CD49e) [Cleaved into: Integrin alpha-5 heavy chain; Integrin alpha-5 light chain]	HPGN[115]FSSLSCDYFAVN[115]QSR
P09486	SPARC (Basement-membrane protein 40) (BM-40) (Osteonectin) (ON) (Secreted protein acidic and rich in cysteine)	VCSNDN[115]KTFDSSCHFFATK
P10619	Lysosomal protective protein (EC 3.4.16.5) (Carboxypeptidase C) (Carboxypeptidase L) (Cathepsin A) (Protective protein cathepsin A) (PPCA) (Protective protein for beta-galactosidase) [Cleaved into: Lysosomal protective protein 32 kDa chain; Lysosomal protective protein 20 kDa chain]	PPCTN[115]TTAASTYLNNPYVR
P11279	Lysosome-associated membrane glycoprotein 1 (LAMP-1) (Lysosome-associated membrane protein 1) (CD107 antigen-like family member A) (CD antigen CD107a)	SSCGKEN[115]TSDPSLVIAFGR
P11717	Cation-independent mannose-6-phosphate receptor (CI Man-6-P receptor) (CI-MPR) (M6PR) (300 kDa mannose 6-phosphate receptor) (MPR 300) (Insulin-like growth factor 2 receptor) (Insulin-like growth factor II receptor) (IGF-II receptor) (M6P/IGF2 receptor) (M6P/IGF2R) (CD antigen CD222)	TN[115]ITLVCKPGDLESAPVLR
P12111	Collagen alpha-3(VI) chain	ALQIN[115]NTAVGHALVLPAGR
P12111	Collagen alpha-3(VI) chain	VVQHAPSESVDN[115]ASM[147]PPVK
P13284	Gamma-interferon-inducible lysosomal thiol reductase (Gamma-interferon-inducible protein IP-30)	NAPLVN[115]VTLYYEALCGGCR
P13473	Lysosome-associated membrane glycoprotein 2 (LAMP-2) (Lysosome-associated membrane protein 2) (CD107 antigen-like family member B) (CD antigen CD107b)	VASVININPN[115]TTHSTGSCR
P14415	Sodium/potassium-transporting ATPase subunit beta-2 (Sodium/potassium-dependent ATPase subunit beta-2)	IN[115]FYAGAN[115]QSMN[115]VTCAGKR
P15151	Poliovirus receptor (Nectin-like protein 5) (NECL-5) (CD antigen CD155)	VEDEGN[115]YTCLFVTFPQGSR
P15586	N-acetylglucosamine-6-sulfatase (EC 3.1.6.14) (Glucosamine-6-sulfatase) (G6S)	YPHNHHVVN[115]NTLEGN[115]CSSK
P16144	Integrin beta-4 (GP150) (CD antigen CD104)	HNIIPIFAVTN[115]YSYSYYEK
P16284	Platelet endothelial cell adhesion molecule (PECAM-1) (EndoCAM) (GPIIA') (PECA1) (CD antigen CD31)	EGKPFYQM[147]TSN[115]ATQAFWTK
P16444	Dipeptidase 1 (EC 3.4.13.19) (Dehydropeptidase-I) (Microsomal dipeptidase) (Renal dipeptidase) (hRDP)	QDERAN[115]LTTLAGTHTNIPK
P19652	Alpha-1-acid glycoprotein 2 (AGP 2) (Orosomucoid-2) (OMD 2)	IPLCANLVPVPITN[115]ATLDR
P22894	Neutrophil collagenase (EC 3.4.24.34) (Matrix metalloproteinase-8) (MMP-8) (PMNL collagenase) (PMNL-CL)	FFGLN[115]VTGKPNEETLDM[147]M[147]K
P28799	Granulins (Proepithelin) (PEPI) [Cleaved into: Acrogranin; Paragranulin; Granulin-1 (Granulin G); Granulin-2 (Granulin F); Granulin-3 (Granulin B); Granulin-4 (Granulin A); Granulin-5 (Granulin C); Granulin-6 (Granulin D); Granulin-7 (Granulin E)]	DVECGEGHFCHDN[115]QTCCRD
P32942	Intercellular adhesion molecule 3 (ICAM-3) (CDw50) (ICAM-R) (CD antigen CD50)	VELAPLPPWQPVGQN[115]FTLR
P35555	Fibrillin-1	N[115]YYADN[115]QTCDGELLFN[115]M[147]TK
P35555	Fibrillin-1	NYYADN[115]QTCDGELLFN[115]M[147]TK
P35555	Fibrillin-1	NYYADN[115]QTCDGELLFN[115]MTK
P41222	Prostaglandin-H2 D-isomerase (EC 5.3.99.2) (Beta-trace protein) (Cerebrin-28) (Glutathione-independent PGD synthase) (Lipocalin-type prostaglandin-D synthase) (Prostaglandin-D2 synthase) (PGD2 synthase) (PGDS) (PGDS2)	SVVAPATDGGLN[115]LTSTFLR
P50897	Palmitoyl-protein thioesterase 1 (PPT-1) (EC 3.1.2.22) (Palmitoyl-protein hydrolase 1)	FLN[115]DSIVDPVDSEWFGFYR
P51884	Lumican (Keratan sulfate proteoglycan lumican) (KSPG lumican)	LGSFEGLVN[115]LTFIHLQHN[115]R
P51884	Lumican (Keratan sulfate proteoglycan lumican) (KSPG lumican)	LGSFEGLVN[115]LTFIHLQHNR
P53634	Dipeptidyl peptidase 1 (EC 3.4.14.1) (Cathepsin C) (Cathepsin J) (Dipeptidyl peptidase I) (DPP-I) (DPPI) (Dipeptidyl transferase) [Cleaved into: Dipeptidyl peptidase 1 exclusion domain chain (Dipeptidyl peptidase I exclusion domain chain); Dipeptidyl peptidase 1 heavy chain (Dipeptidyl peptidase I heavy chain); Dipeptidyl peptidase 1 light chain (Dipeptidyl peptidase I light chain)]	VTTYCN[115]ETM[147]TGWVHDVLGR
P55268	Laminin subunit beta-2 (Laminin B1s chain) (Laminin-11 subunit beta) (Laminin-14 subunit beta) (Laminin-15 subunit beta) (Laminin-3 subunit beta) (Laminin-4 subunit beta) (Laminin-7 subunit beta) (Laminin-9 subunit beta) (S-laminin subunit beta) (S-LAM beta)	AN[115]TSALAVPSPVSNSASAR
Q02985	Complement factor H-related protein 3 (FHR-3) (DOWN16) (H factor-like protein 3)	FVQGN[115]STEVACHPGYGLPK
Q08380	Galectin-3-binding protein (Basement membrane autoantigen p105) (Lectin galactoside-binding soluble 3-binding protein) (Mac-2-binding protein) (MAC2BP) (Mac-2 BP) (Tumor-associated antigen 90K)	EPGSN[115]VTMSVDAECVPM[147]VR
Q08380	Galectin-3-binding protein (Basement membrane autoantigen p105) (Lectin galactoside-binding soluble 3-binding protein) (Mac-2-binding protein) (MAC2BP) (Mac-2 BP) (Tumor-associated antigen 90K)	EPGSN[115]VTM[147]SVDAECVPM[147]VR
Q08380	Galectin-3-binding protein (Basement membrane autoantigen p105) (Lectin galactoside-binding soluble 3-binding protein) (Mac-2-binding protein) (MAC2BP) (Mac-2 BP) (Tumor-associated antigen 90K)	EPGSN[115]VTM[147]SVDAECVPMVR
Q12864	Cadherin-17 (Intestinal peptide-associated transporter HPT-1) (Liver-intestine cadherin) (LI-cadherin)	VGN[115]VTAKDPEGLDISYSLR
Q13510	Acid ceramidase (AC) (ACDase) (Acid CDase) (EC 3.5.1.23) (Acylsphingosine deacylase) (N-acylsphingosine amidohydrolase) (Putative 32 kDa heart protein) (PHP32) [Cleaved into: Acid ceramidase subunit alpha; Acid ceramidase subunit beta]	PAYFILGGN[115]QSGEGCVITR
Q13740	CD166 antigen (Activated leukocyte cell adhesion molecule) (CD antigen CD166)	LGDCISEDSYPDGN[115]ITWYR
Q16853	Membrane primary amine oxidase (EC 1.4.3.21) (Copper amine oxidase) (HPAO) (Semicarbazide-sensitive amine oxidase) (SSAO) (Vascular adhesion protein 1) (VAP-1)	IQMLSFAGEPLPQN[115]SSMAR
Q16853	Membrane primary amine oxidase (EC 1.4.3.21) (Copper amine oxidase) (HPAO) (Semicarbazide-sensitive amine oxidase) (SSAO) (Vascular adhesion protein 1) (VAP-1)	IQM[147]LSFAGEPLPQN[115]SSM[147]AR
Q16853	Membrane primary amine oxidase (EC 1.4.3.21) (Copper amine oxidase) (HPAO) (Semicarbazide-sensitive amine oxidase) (SSAO) (Vascular adhesion protein 1) (VAP-1)	IQM[147]LSFAGEPLPQN[115]SSMAR
Q16853	Membrane primary amine oxidase (EC 1.4.3.21) (Copper amine oxidase) (HPAO) (Semicarbazide-sensitive amine oxidase) (SSAO) (Vascular adhesion protein 1) (VAP-1)	IQMLSFAGEPLPQN[115]SSM[147]AR
Q685J3	Mucin-17 (MUC-17) (Small intestinal mucin-3) (MUC-3)	TTSFPTVTTTAVPTN[115]TTIK
Q6UWY5	Olfactomedin-like protein 1	AYIQEFQEFSKN[115]ISVM[147]LGR
Q6UX06	Olfactomedin-4 (OLM4) (Antiapoptotic protein GW112) (G-CSF-stimulated clone 1 protein) (hGC-1) (hOLfD)	SGGSVSQLFSN[115]FTGSVDDR
Q6ZR08	Dynein heavy chain 12, axonemal (Axonemal beta dynein heavy chain 12) (Axonemal dynein heavy chain 12-like protein) (Axonemal dynein heavy chain 7-like protein) (Ciliary dynein heavy chain 12) (Dynein heavy chain 7-like, axonemal) (Dynein heavy chain domain-containing protein 2)	ALAVQCVVFN[115]CSDGLDYLA
Q8IVL1	Neuron navigator 2 (EC 3.6.4.12) (Helicase APC down-regulated 1) (Pore membrane and/or filament-interacting-like protein 2) (Retinoic acid inducible in neuroblastoma 1) (Steerin-2) (Unc-53 homolog 2) (unc53H2)	N[115]GAGN[115]RSSTSSIDSN[115]ISSK
Q8N0Z9	V-set and immunoglobulin domain-containing protein 10	IGEVHEN[115]VTLHCGN[115]ISGLR
Q8N6Q3	CD177 antigen (Human neutrophil alloantigen 2a) (HNA-2a) (NB1 glycoprotein) (NB1 GP) (Polycythemia rubra vera protein 1) (PRV-1) (CD antigen CD177)	M[147]SIQGCVAQPSSFLLN[115]HTR
Q8NBJ5	Procollagen galactosyltransferase 1 (EC 2.4.1.50) (Glycosyltransferase 25 family member 1) (Hydroxylysine galactosyltransferase 1)	AM[147]N[115]TSQVEALGIQM[147]LPGYR
Q8NFL0	UDP-GlcNAc:betaGal beta-1,3-N-acetylglucosaminyltransferase 7 (BGnT-7) (Beta-1,3-Gn-T7) (Beta-1,3-N-acetylglucosaminyltransferase 7) (Beta3Gn-T7) (EC 2.4.1.-)	PPELLAM[147]WGLVHSN[115]LTCSR
Q8NFQ8	Torsin-1A-interacting protein 2 (Lumenal domain-like LAP1)	HLNASN[115]PTEPATIIFTAAR
Q8NFQ8	Torsin-1A-interacting protein 2 (Lumenal domain-like LAP1)	HLN[115]ASNPTEPATIIFTAAR
Q8TCJ2	Dolichyl-diphosphooligosaccharide--protein glycosyltransferase subunit STT3B (Oligosaccharyl transferase subunit STT3B) (STT3-B) (EC 2.4.1.119) (Source of immunodominant MHC-associated peptides homolog)	TTLVDN[115]NTWNNSHIALVGK
Q8TCJ2	Dolichyl-diphosphooligosaccharide--protein glycosyltransferase subunit STT3B (Oligosaccharyl transferase subunit STT3B) (STT3-B) (EC 2.4.1.119) (Source of immunodominant MHC-associated peptides homolog)	TTLVDNNTWN[115]NSHIALVGK
Q96AP7	Endothelial cell-selective adhesion molecule	LQGVPHVGAN[115]VTLSCQSPR
Q96AQ6	Pre-B-cell leukemia transcription factor-interacting protein 1 (Hematopoietic PBX-interacting protein)	LQGLENWGQDPGVSAN[115]ASK
Q96AY3	Peptidyl-prolyl cis-trans isomerase FKBP10 (PPIase FKBP10) (EC 5.2.1.8) (65 kDa FK506-binding protein) (65 kDa FKBP) (FKBP-65) (FK506-binding protein 10) (FKBP-10) (Immunophilin FKBP65) (Rotamase)	YHYN[115]GSLM[147]DGTLFDSSYSR
Q96AY3	Peptidyl-prolyl cis-trans isomerase FKBP10 (PPIase FKBP10) (EC 5.2.1.8) (65 kDa FK506-binding protein) (65 kDa FKBP) (FKBP-65) (FK506-binding protein 10) (FKBP-10) (Immunophilin FKBP65) (Rotamase)	YHYN[115]GTLLDGTSFDTSYSK
Q9H6X5	Uncharacterized protein C19orf44	N[115]LSDTESDSMTADAGLPKR
Q9UNW1	Multiple inositol polyphosphate phosphatase 1 (EC 3.1.3.62) (Inositol (1,3,4,5)-tetrakisphosphate 3-phosphatase) (Ins(1,3,4,5)P(4) 3-phosphatase)	FLTEVEKN[115]ATALYHVEAFK
Q9Y4L1	Hypoxia up-regulated protein 1 (150 kDa oxygen-regulated protein) (ORP-150) (170 kDa glucose-regulated protein) (GRP-170)	EN[115]GTDTVQEEEESPAEGSK
Q9Y653	G-protein coupled receptor 56 (Protein TM7XN1)	VAN[115]LTEPVVLTFQHQLQPK
Q9Y6R7	IgGFc-binding protein (Fcgamma-binding protein antigen) (FcgammaBP)	HGPPLGAEN[115]FTVTVANEHR
Q9Y6R7	IgGFc-binding protein (Fcgamma-binding protein antigen) (FcgammaBP)	LSESPASVSILSQADN[115]TSK
Q9Y6R7	IgGFc-binding protein (Fcgamma-binding protein antigen) (FcgammaBP)	SESPASVSILSQADN[115]TSKK
O43567	E3 ubiquitin-protein ligase RNF13 (EC 6.3.2.-) (RING finger protein 13)	DILAYNFEN[115]ASQTFDDLPAR
O75976	Carboxypeptidase D (EC 3.4.17.22) (Metallocarboxypeptidase D) (gp180)	LLN[115]TTDVYLLPSLNPDGFER
P00450	Ceruloplasmin (EC 1.16.3.1) (Ferroxidase)	EN[115]LTAPGSDSAVFFEQGTTR
P01009	Alpha-1-antitrypsin (Alpha-1 protease inhibitor) (Alpha-1-antiproteinase) (Serpin A1) [Cleaved into: Short peptide from AAT (SPAAT)]	FN[115]LTEIPEAQIHEGFQELLR
P01011	Alpha-1-antichymotrypsin (ACT) (Cell growth-inhibiting gene 24/25 protein) (Serpin A3) [Cleaved into: Alpha-1-antichymotrypsin His-Pro-less]	TLN[115]QSSDELQLSM[147]GN[115]AM[147]FVK
P01011	Alpha-1-antichymotrypsin (ACT) (Cell growth-inhibiting gene 24/25 protein) (Serpin A3) [Cleaved into: Alpha-1-antichymotrypsin His-Pro-less]	TLN[115]QSSDELQLSMGNAM[147]FVK
P01011	Alpha-1-antichymotrypsin (ACT) (Cell growth-inhibiting gene 24/25 protein) (Serpin A3) [Cleaved into: Alpha-1-antichymotrypsin His-Pro-less]	FN[115]LTETSEAEIHQSFQHLLR
P01011	Alpha-1-antichymotrypsin (ACT) (Cell growth-inhibiting gene 24/25 protein) (Serpin A3) [Cleaved into: Alpha-1-antichymotrypsin His-Pro-less]	TLN[115]QSSDELQLSM[147]GNAM[147]FVK
P01011	Alpha-1-antichymotrypsin (ACT) (Cell growth-inhibiting gene 24/25 protein) (Serpin A3) [Cleaved into: Alpha-1-antichymotrypsin His-Pro-less]	TLN[115]QSSDELQLSM[147]GNAMFVK
P01011	Alpha-1-antichymotrypsin (ACT) (Cell growth-inhibiting gene 24/25 protein) (Serpin A3) [Cleaved into: Alpha-1-antichymotrypsin His-Pro-less]	TLN[115]QSSDELQLSMGNAMFVK
P01833	Polymeric immunoglobulin receptor (PIgR) (Poly-Ig receptor) (Hepatocellular carcinoma-associated protein TB6) [Cleaved into: Secretory component]	GEPNLKVPGN[115]VTAVLGETLK
P01833	Polymeric immunoglobulin receptor (PIgR) (Poly-Ig receptor) (Hepatocellular carcinoma-associated protein TB6) [Cleaved into: Secretory component]	PEN[115]GTFVVNIAQLSQDDSGR
P01876	Ig alpha-1 chain C region	LAGKPTHVN[115]VSVVM[147]AEVDGT
P01877	Ig alpha-2 chain C region	LSLHRPALEDLLLGSEAN[115]LT
P02679	Fibrinogen gamma chain	DLQSLEDILHQVEN[115]KTSEVK
P02751	Fibronectin (FN) (Cold-insoluble globulin) (CIG) [Cleaved into: Anastellin; Ugl-Y1; Ugl-Y2; Ugl-Y3]	LDAPTNLQFVN[115]ETDSTVLVR
P04217	Alpha-1B-glycoprotein (Alpha-1-B glycoprotein)	AESESLLKPLAN[115]VTLTCQAR
P04233	HLA class II histocompatibility antigen gamma chain (HLA-DR antigens-associated invariant chain) (Ia antigen-associated invariant chain) (Ii) (p33) (CD antigen CD74)	YGN[115]MTEDHVM[147]HLLQNADPLK
P05026	Sodium/potassium-transporting ATPase subunit beta-1 (Sodium/potassium-dependent ATPase subunit beta-1)	FKLEWLGN[115]CSGLN[115]DETYGYK
P05026	Sodium/potassium-transporting ATPase subunit beta-1 (Sodium/potassium-dependent ATPase subunit beta-1)	FKLEWLGN[115]CSGLNDETYGYK
P05026	Sodium/potassium-transporting ATPase subunit beta-1 (Sodium/potassium-dependent ATPase subunit beta-1)	YLQPLLAVQFTN[115]LTM[147]DTEIR
P06681	Complement C2 (EC 3.4.21.43) (C3/C5 convertase) [Cleaved into: Complement C2b fragment; Complement C2a fragment]	LTDTICGVGN[115]M[147]SAN[115]ASDQER
P06681	Complement C2 (EC 3.4.21.43) (C3/C5 convertase) [Cleaved into: Complement C2b fragment; Complement C2a fragment]	LTDTICGVGN[115]MSAN[115]ASDQER
P06731	Carcinoembryonic antigen-related cell adhesion molecule 5 (Carcinoembryonic antigen) (CEA) (Meconium antigen 100) (CD antigen CD66e)	ITPN[115]N[115]N[115]GTYACFVSNLATGR
P06731	Carcinoembryonic antigen-related cell adhesion molecule 5 (Carcinoembryonic antigen) (CEA) (Meconium antigen 100) (CD antigen CD66e)	ITPN[115]NN[115]GTYACFVSNLATGR
P06731	Carcinoembryonic antigen-related cell adhesion molecule 5 (Carcinoembryonic antigen) (CEA) (Meconium antigen 100) (CD antigen CD66e)	ITPNN[115]N[115]GTYACFVSNLATGR
P06731	Carcinoembryonic antigen-related cell adhesion molecule 5 (Carcinoembryonic antigen) (CEA) (Meconium antigen 100) (CD antigen CD66e)	ITPNNN[115]GTYACFVSN[115]LATGR
P06731	Carcinoembryonic antigen-related cell adhesion molecule 5 (Carcinoembryonic antigen) (CEA) (Meconium antigen 100) (CD antigen CD66e)	ITPNNN[115]GTYACFVSNLATGR
P06870	Kallikrein-1 (EC 3.4.21.35) (Kidney/pancreas/salivary gland kallikrein) (Tissue kallikrein)	GSIEPEN[115]FSFPDDLQCVDLK
P07585	Decorin (Bone proteoglycan II) (PG-S2) (PG40)	SFN[115]SISAVDN[115]GSLANTPHLR
P07585	Decorin (Bone proteoglycan II) (PG-S2) (PG40)	SFNSISAVDN[115]GSLANTPHLR
P07602	Proactivator polypeptide [Cleaved into: Saposin-A (Protein A); Saposin-B-Val; Saposin-B (Cerebroside sulfate activator) (CSAct) (Dispersin) (Sphingolipid activator protein 1) (SAP-1) (Sulfatide/GM1 activator); Saposin-C (A1 activator) (Co-beta-glucosidase) (Glucosylceramidase activator) (Sphingolipid activator protein 2) (SAP-2); Saposin-D (Component C) (Protein C)]	AGDM[147]LKDN[115]ATEEEILVYLEK
P07942	Laminin subunit beta-1 (Laminin B1 chain) (Laminin-1 subunit beta) (Laminin-10 subunit beta) (Laminin-12 subunit beta) (Laminin-2 subunit beta) (Laminin-6 subunit beta) (Laminin-8 subunit beta)	M[147]EM[147]PSTPQQLQN[115]LTEDIRER
P08195	4F2 cell-surface antigen heavy chain (4F2hc) (4F2 heavy chain antigen) (Lymphocyte activation antigen 4F2 large subunit) (CD antigen CD98)	DIENLKDASSFLAEWQN[115]ITK
P08236	Beta-glucuronidase (EC 3.2.1.31) (Beta-G1)	LLDAENKVVAN[115]GTGTQGQLK
P08962	CD63 antigen (Granulophysin) (Lysosomal-associated membrane protein 3) (LAMP-3) (Melanoma-associated antigen ME491) (OMA81H) (Ocular melanoma-associated antigen) (Tetraspanin-30) (Tspan-30) (CD antigen CD63)	VPDSCCIN[115]VTVGCGINFNEK
P10619	Lysosomal protective protein (EC 3.4.16.5) (Carboxypeptidase C) (Carboxypeptidase L) (Cathepsin A) (Protective protein cathepsin A) (PPCA) (Protective protein for beta-galactosidase) [Cleaved into: Lysosomal protective protein 32 kDa chain; Lysosomal protective protein 20 kDa chain]	DPPCTN[115]TTAASTYLNNPYVR
P10909	Clusterin (Aging-associated gene 4 protein) (Apolipoprotein J) (Apo-J) (Complement cytolysis inhibitor) (CLI) (Complement-associated protein SP-40,40) (Ku70-binding protein 1) (NA1/NA2) (Testosterone-repressed prostate message 2) (TRPM-2) [Cleaved into: Clusterin beta chain (ApoJalpha) (Complement cytolysis inhibitor a chain); Clusterin alpha chain (ApoJbeta) (Complement cytolysis inhibitor b cha…	PGVCN[115]ETM[147]M[147]ALWEECKPCLK
P10909	Clusterin (Aging-associated gene 4 protein) (Apolipoprotein J) (Apo-J) (Complement cytolysis inhibitor) (CLI) (Complement-associated protein SP-40,40) (Ku70-binding protein 1) (NA1/NA2) (Testosterone-repressed prostate message 2) (TRPM-2) [Cleaved into: Clusterin beta chain (ApoJalpha) (Complement cytolysis inhibitor a chain); Clusterin alpha chain (ApoJbeta) (Complement cytolysis inhibitor b cha…	M[147]LN[115]TSSLLEQLNEQFNWVSR
P11717	Cation-independent mannose-6-phosphate receptor (CI Man-6-P receptor) (CI-MPR) (M6PR) (300 kDa mannose 6-phosphate receptor) (MPR 300) (Insulin-like growth factor 2 receptor) (Insulin-like growth factor II receptor) (IGF-II receptor) (M6P/IGF2 receptor) (M6P/IGF2R) (CD antigen CD222)	DAGVGFPEYQEEDN[115]STYNFR
P12111	Collagen alpha-3(VI) chain	AVVQHAPSESVDN[115]ASM[147]PPVK
P12111	Collagen alpha-3(VI) chain	NALQIN[115]NTAVGHALVLPAGR
P13611	Versican core protein (Chondroitin sulfate proteoglycan core protein 2) (Chondroitin sulfate proteoglycan 2) (Glial hyaluronate-binding protein) (GHAP) (Large fibroblast proteoglycan) (PG-M)	PSQN[115]FSDSSESDTHPFVIAK
P16444	Dipeptidase 1 (EC 3.4.13.19) (Dehydropeptidase-I) (Microsomal dipeptidase) (Renal dipeptidase) (hRDP)	LQDERAN[115]LTTLAGTHTNIPK
P19652	Alpha-1-acid glycoprotein 2 (AGP 2) (Orosomucoid-2) (OMD 2)	QIPLCANLVPVPITN[115]ATLDR
P20160	Azurocidin (Cationic antimicrobial protein CAP37) (Heparin-binding protein) (HBP)	FVN[115]VTVTPEDQCRPNNVCTG
P22105	Tenascin-X (TN-X) (Hexabrachion-like protein)	GPN[115]LTSPASITFTTGLEAPR
P25092	Heat-stable enterotoxin receptor (STA receptor) (hSTAR) (EC 4.6.1.2) (Guanylyl cyclase C) (GC-C) (Intestinal guanylate cyclase)	N[115]VLVLTLSPGNSLLN[115]SSFSR
P25092	Heat-stable enterotoxin receptor (STA receptor) (hSTAR) (EC 4.6.1.2) (Guanylyl cyclase C) (GC-C) (Intestinal guanylate cyclase)	NVLVLTLSPGNSLLN[115]SSFSR
P28907	ADP-ribosyl cyclase 1 (EC 3.2.2.5) (Cyclic ADP-ribose hydrolase 1) (cADPr hydrolase 1) (T10) (CD antigen CD38)	IFDKN[115]STFGSVEVHNLQPEK
P35555	Fibrillin-1	NYYADN[115]QTCDGELLFN[115]MTKK
P35555	Fibrillin-1	NYYADN[115]QTCDGELLFN[115]M[147]TKK
P51689	Arylsulfatase D (ASD) (EC 3.1.6.-)	ALQWNAGSGGLPEN[115]ETTFAR
P51690	Arylsulfatase E (ASE) (EC 3.1.6.-)	VLQWTGASGGLPTN[115]ETTFAK
P51884	Lumican (Keratan sulfate proteoglycan lumican) (KSPG lumican)	EN[115]VTDLQWLILDHNLLENSK
P54753	Ephrin type-B receptor 3 (EC 2.7.10.1) (EPH-like kinase 2) (EK2) (hEK2) (Tyrosine-protein kinase TYRO6)	YAAVN[115]ITTNQAAPSEVPTLR
P55268	Laminin subunit beta-2 (Laminin B1s chain) (Laminin-11 subunit beta) (Laminin-14 subunit beta) (Laminin-15 subunit beta) (Laminin-3 subunit beta) (Laminin-4 subunit beta) (Laminin-7 subunit beta) (Laminin-9 subunit beta) (S-laminin subunit beta) (S-LAM beta)	RAN[115]TSALAVPSPVSNSASAR
Q02817	Mucin-2 (MUC-2) (Intestinal mucin-2)	TIN[115]GIHSN[115]ISVSYLEGCYPR
Q02817	Mucin-2 (MUC-2) (Intestinal mucin-2)	TINGIHSN[115]ISVSYLEGCYPR
Q02985	Complement factor H-related protein 3 (FHR-3) (DOWN16) (H factor-like protein 3)	KFVQGN[115]STEVACHPGYGLPK
Q12907	Vesicular integral-membrane protein VIP36 (Glycoprotein GP36b) (Lectin mannose-binding 2)	VFPYISVM[147]VNN[115]GSLSYDHSK
Q13332	Receptor-type tyrosine-protein phosphatase S (R-PTP-S) (EC 3.1.3.48) (Receptor-type tyrosine-protein phosphatase sigma) (R-PTP-sigma)	GHPQILEAAGN[115]ASAGTVLLR
Q13753	Laminin subunit gamma-2 (Cell-scattering factor 140 kDa subunit) (CSF 140 kDa subunit) (Epiligrin subunit gamma) (Kalinin subunit gamma) (Kalinin/nicein/epiligrin 100 kDa subunit) (Ladsin 140 kDa subunit) (Laminin B2t chain) (Laminin-5 subunit gamma) (Large adhesive scatter factor 140 kDa subunit) (Nicein subunit gamma)	AQEALSM[147]GN[115]ATFYEVESILK
Q14002	Carcinoembryonic antigen-related cell adhesion molecule 7 (Carcinoembryonic antigen CGM2)	EVLLVVHN[115]ESQNLYGYNWYK
Q14624	Inter-alpha-trypsin inhibitor heavy chain H4 (ITI heavy chain H4) (ITI-HC4) (Inter-alpha-inhibitor heavy chain 4) (Inter-alpha-trypsin inhibitor family heavy chain-related protein) (IHRP) (Plasma kallikrein sensitive glycoprotein 120) (Gp120) (PK-120) [Cleaved into: 70 kDa inter-alpha-trypsin inhibitor heavy chain H4; 35 kDa inter-alpha-trypsin inhibitor heavy chain H4]	AFITN[115]FSM[147]IIDGM[147]TYPGIIK
Q16769	Glutaminyl-peptide cyclotransferase (EC 2.3.2.5) (Glutaminyl cyclase) (QC) (Glutaminyl-tRNA cyclotransferase) (Glutamyl cyclase) (EC)	YFQN[115]YSYGGVIQDDHIPFLR
Q6UX06	Olfactomedin-4 (OLM4) (Antiapoptotic protein GW112) (G-CSF-stimulated clone 1 protein) (hGC-1) (hOLfD)	GSGGSVSQLFSN[115]FTGSVDDR
Q8NDA2	Hemicentin-2	VLDGQTAHLM[147]CN[115]VTGHPQPK
Q8WVQ1	Soluble calcium-activated nucleotidase 1 (SCAN-1) (EC 3.6.1.6) (Apyrase homolog) (Putative MAPK-activating protein PM09) (Putative NF-kappa-B-activating protein 107)	LGQAPANWYN[115]DTYPLSPPQR
Q92542	Nicastrin	TSLELWM[147]HTDPVSQKN[115]ESVR
Q92859	Neogenin (Immunoglobulin superfamily DCC subclass member 2)	LPSGM[147]LVISN[115]ATEGDGGLYR
Q92859	Neogenin (Immunoglobulin superfamily DCC subclass member 2)	LPSGMLVISN[115]ATEGDGGLYR
Q96FM1	Post-GPI attachment to proteins factor 3 (COS16 homolog) (hCOS16) (Gene coamplified with ERBB2 protein) (PER1-like domain-containing protein 1)	DCVLQCEEQN[115]CSGGALNHFR
Q9BX97	Plasmalemma vesicle-associated protein (Fenestrated endothelial-linked structure protein) (Plasmalemma vesicle protein 1) (PV-1)	AEGLYSQLLGLTASQSN[115]LTK
Q9BY67	Cell adhesion molecule 1 (Immunoglobulin superfamily member 4) (IgSF4) (Nectin-like protein 2) (NECL-2) (Spermatogenic immunoglobulin superfamily) (SgIgSF) (Synaptic cell adhesion molecule) (SynCAM) (Tumor suppressor in lung cancer 1) (TSLC-1)	GEEIEVN[115]CTAM[147]ASKPATTIR
Q9BYF1	Angiotensin-converting enzyme 2 (EC 3.4.17.23) (ACE-related carboxypeptidase) (Angiotensin-converting enzyme homolog) (ACEH) (Metalloprotease MPROT15) [Cleaved into: Processed angiotensin-converting enzyme 2]	EQSTLAQM[147]YPLQEIQN[115]LTVK
Q9HBB8	Cadherin-related family member 5 (Mu-protocadherin) (Mucin and cadherin-like protein)	GNVN[115]GTFIIHPDSGN[115]LTVAR
Q9HBB8	Cadherin-related family member 5 (Mu-protocadherin) (Mucin and cadherin-like protein)	GN[115]VNGTFIIHPDSGN[115]LTVAR
Q9NSC7	Alpha-N-acetylgalactosaminide alpha-2,6-sialyltransferase 1 (EC 2.4.99.3) (GalNAc alpha-2,6-sialyltransferase I) (ST6GalNAc I) (ST6GalNAcI) (Sialyltransferase 7A) (SIAT7-A)	LEHFAPPFGFM[147]ELN[115]YSLVQK
Q9UHL4	Dipeptidyl peptidase 2 (EC 3.4.14.2) (Dipeptidyl aminopeptidase II) (Dipeptidyl peptidase 7) (Dipeptidyl peptidase II) (DPP II) (Quiescent cell proline dipeptidase)	ALAGLVYN[115]ASGSEHCYDIYR
Q9Y6C2	EMILIN-1 (Elastin microfibril interface-located protein 1) (Elastin microfibril interfacer 1)	GRLEQLGGLLAN[115]VSGELGGR
Q9Y6R7	IgGFc-binding protein (Fcgamma-binding protein antigen) (FcgammaBP)	VVTVAALGTN[115]ISIHKDEIGK
O15230	Laminin subunit alpha-5 (Laminin-10 subunit alpha) (Laminin-11 subunit alpha) (Laminin-15 subunit alpha)	AQQLLAN[115]STALEEAM[147]LQEQQR
O15230	Laminin subunit alpha-5 (Laminin-10 subunit alpha) (Laminin-11 subunit alpha) (Laminin-15 subunit alpha)	AQQLLAN[115]STALEEAMLQEQQR
O60494	Cubilin (460 kDa receptor) (Intestinal intrinsic factor receptor) (Intrinsic factor-cobalamin receptor) (Intrinsic factor-vitamin B12 receptor)	PHNSNYQWTVN[115]VN[115]ASHVVHGR
O95302	Peptidyl-prolyl cis-trans isomerase FKBP9 (PPIase FKBP9) (EC 5.2.1.8) (63 kDa FK506-binding protein) (63 kDa FKBP) (FKBP-63) (FK506-binding protein 9) (FKBP-9) (Rotamase)	YHYN[115]ASLLDGTLLDSTWNLGK
P00751	Complement factor B (EC 3.4.21.47) (C3/C5 convertase) (Glycine-rich beta glycoprotein) (GBG) (PBF2) (Properdin factor B) [Cleaved into: Complement factor B Ba fragment; Complement factor B Bb fragment]	SPYYN[115]VSDEISFHCYDGYTLR
P01009	Alpha-1-antitrypsin (Alpha-1 protease inhibitor) (Alpha-1-antiproteinase) (Serpin A1) [Cleaved into: Short peptide from AAT (SPAAT)]	NFN[115]LTEIPEAQIHEGFQELLR
P01019	Angiotensinogen (Serpin A8) [Cleaved into: Angiotensin-1 (Angiotensin I) (Ang I); Angiotensin-2 (Angiotensin II) (Ang II); Angiotensin-3 (Angiotensin III) (Ang III) (Des-Asp[1]-angiotensin II)]	VYIHPFHLVIHN[115]ESTCEQLAK
P01024	Complement C3 (C3 and PZP-like alpha-2-macroglobulin domain-containing protein 1) [Cleaved into: Complement C3 beta chain; Complement C3 alpha chain; C3a anaphylatoxin; Complement C3b alpha' chain; Complement C3c alpha' chain fragment 1; Complement C3dg fragment; Complement C3g fragment; Complement C3d fragment; Complement C3f fragment; Complement C3c alpha' chain fragment 2]	TVLTPATN[115]HM[147]GN[115]VTFTIPANR
P01024	Complement C3 (C3 and PZP-like alpha-2-macroglobulin domain-containing protein 1) [Cleaved into: Complement C3 beta chain; Complement C3 alpha chain; C3a anaphylatoxin; Complement C3b alpha' chain; Complement C3c alpha' chain fragment 1; Complement C3dg fragment; Complement C3g fragment; Complement C3d fragment; Complement C3f fragment; Complement C3c alpha' chain fragment 2]	TVLTPATNHM[147]GN[115]VTFTIPANR
P01833	Polymeric immunoglobulin receptor (PIgR) (Poly-Ig receptor) (Hepatocellular carcinoma-associated protein TB6) [Cleaved into: Secretory component]	EGEPNLKVPGN[115]VTAVLGETLK
P01871	Ig mu chain C region	GLTFQQN[115]ASSMCVPDQDTAIR
P01871	Ig mu chain C region	GLTFQQN[115]ASSM[147]CVPDQDTAIR
P01876	Ig alpha-1 chain C region	LAGKPTHVN[115]VSVVM[147]AEVDGTC
P01876	Ig alpha-1 chain C region	LAGKPTHVN[115]VSVVMAEVDGTC
P02787	Serotransferrin (Transferrin) (Beta-1 metal-binding globulin) (Siderophilin)	QQQHLFGSN[115]VTDCSGNFCLFR
P04216	Thy-1 membrane glycoprotein (CDw90) (Thy-1 antigen) (CD antigen CD90)	LDCRHEN[115]TSSSPIQYEFSLTR
P04220	Ig mu heavy chain disease protein (BOT)	STGKPTLYN[115]VSLVM[147]SDTAGTC
P04275	von Willebrand factor (vWF) [Cleaved into: von Willebrand antigen 2 (von Willebrand antigen II)]	GLQPTLTNPGECRPN[115]FTCACR
P05154	Plasma serine protease inhibitor (Acrosomal serine protease inhibitor) (Plasminogen activator inhibitor 3) (PAI-3) (PAI3) (Protein C inhibitor) (PCI) (Serpin A5)	VVGVPYQGN[115]ATALFILPSEGK
P05155	Plasma protease C1 inhibitor (C1 Inh) (C1Inh) (C1 esterase inhibitor) (C1-inhibiting factor) (Serpin G1)	VGQLQLSHN[115]LSLVILVPQNLK
P06731	Carcinoembryonic antigen-related cell adhesion molecule 5 (Carcinoembryonic antigen) (CEA) (Meconium antigen 100) (CD antigen CD66e)	LIDGNIQQHTQELFISN[115]ITEK
P07585	Decorin (Bone proteoglycan II) (PG-S2) (PG40)	LGLSFN[115]SISAVDN[115]GSLANTPH
P07585	Decorin (Bone proteoglycan II) (PG-S2) (PG40)	LGLSFNSISAVDN[115]GSLANTPH
P08294	Extracellular superoxide dismutase [Cu-Zn] (EC-SOD) (EC 1.15.1.1)	AKLDAFFALEGFPTEPN[115]SSSR
P10619	Lysosomal protective protein (EC 3.4.16.5) (Carboxypeptidase C) (Carboxypeptidase L) (Cathepsin A) (Protective protein cathepsin A) (PPCA) (Protective protein for beta-galactosidase) [Cleaved into: Lysosomal protective protein 32 kDa chain; Lysosomal protective protein 20 kDa chain]	M[147]DPPCTN[115]TTAASTYLNNPYVR
P11117	Lysosomal acid phosphatase (LAP) (EC 3.1.3.2)	FNPN[115]ISWQPIPVHTVPITEDR
P12111	Collagen alpha-3(VI) chain	VAVVQHAPSESVDN[115]ASMPPVK
P12111	Collagen alpha-3(VI) chain	INALQIN[115]NTAVGHALVLPAGR
P12111	Collagen alpha-3(VI) chain	VAVVQHAPSESVDN[115]ASM[147]PPVK
P13611	Versican core protein (Chondroitin sulfate proteoglycan core protein 2) (Chondroitin sulfate proteoglycan 2) (Glial hyaluronate-binding protein) (GHAP) (Large fibroblast proteoglycan) (PG-M)	APSQN[115]FSDSSESDTHPFVIAK
P13686	Tartrate-resistant acid phosphatase type 5 (TR-AP) (EC 3.1.3.2) (Tartrate-resistant acid ATPase) (TrATPase) (Type 5 acid phosphatase)	YVLAGNHDHLGN[115]VSAQIAYSK
P15088	Mast cell carboxypeptidase A (MC-CPA) (EC 3.4.17.1) (Carboxypeptidase A3)	NFN[115]ASWNSIPNTNDPCADNYR
P15151	Poliovirus receptor (Nectin-like protein 5) (NECL-5) (CD antigen CD155)	PVDKPIN[115]TTLICN[115]VTNALGAR
P29622	Kallistatin (Kallikrein inhibitor) (Peptidase inhibitor 4) (PI-4) (Serpin A4)	SQILEGLGFN[115]LTELSESDVHR
P35555	Fibrillin-1	CTDLDECSN[115]GTHMCSQHADCK
P43251	Biotinidase (Biotinase) (EC 3.5.1.12)	NPVGLIGAEN[115]ATGETDPSHSK
P50895	Basal cell adhesion molecule (Auberger B antigen) (B-CAM cell surface glycoprotein) (F8/G253 antigen) (Lutheran antigen) (Lutheran blood group glycoprotein) (CD antigen CD239)	PLN[115]SSAVVN[115]CSVHGLPTPALR
P55058	Phospholipid transfer protein (Lipid transfer protein II)	IYSN[115]HSALESLALIPLQAPLK
Q02817	Mucin-2 (MUC-2) (Intestinal mucin-2)	GDHN[115]DSYALLGELAPCGSTDK
Q05707	Collagen alpha-1(XIV) chain (Undulin)	AIIQGLM[147]PDQN[115]YTVQIIAYNK
Q13308	Tyrosine-protein kinase-like 7 (Colon carcinoma kinase 4) (CCK-4) (Protein-tyrosine kinase 7)	M[147]HIFQN[115]GSLVIHDVAPEDSGR
Q13740	CD166 antigen (Activated leukocyte cell adhesion molecule) (CD antigen CD166)	IIISPEEN[115]VTLTCTAENQLER
Q14517	Protocadherin Fat 1 (Cadherin family member 7) (Cadherin-related tumor suppressor homolog) (Protein fat homolog)	IVVN[115]VSDTNDHAPWFTASSYK
Q14623	Indian hedgehog protein (IHH) (HHG-2) [Cleaved into: Indian hedgehog protein N-product; Indian hedgehog protein C-product]	LALTPAHLLFTADN[115]HTEPAAR
Q14624	Inter-alpha-trypsin inhibitor heavy chain H4 (ITI heavy chain H4) (ITI-HC4) (Inter-alpha-inhibitor heavy chain 4) (Inter-alpha-trypsin inhibitor family heavy chain-related protein) (IHRP) (Plasma kallikrein sensitive glycoprotein 120) (Gp120) (PK-120) [Cleaved into: 70 kDa inter-alpha-trypsin inhibitor heavy chain H4; 35 kDa inter-alpha-trypsin inhibitor heavy chain H4]	KAFITN[115]FSM[147]IIDGM[147]TYPGIIK
Q14624	Inter-alpha-trypsin inhibitor heavy chain H4 (ITI heavy chain H4) (ITI-HC4) (Inter-alpha-inhibitor heavy chain 4) (Inter-alpha-trypsin inhibitor family heavy chain-related protein) (IHRP) (Plasma kallikrein sensitive glycoprotein 120) (Gp120) (PK-120) [Cleaved into: 70 kDa inter-alpha-trypsin inhibitor heavy chain H4; 35 kDa inter-alpha-trypsin inhibitor heavy chain H4]	KAFITN[115]FSMIIDGM[147]TYPGIIK
Q14956	Transmembrane glycoprotein NMB (Transmembrane glycoprotein HGFIN)	VSVNTAN[115]VTLGPQLM[147]EVTVYR
Q16787	Laminin subunit alpha-3 (Epiligrin 170 kDa subunit) (E170) (Epiligrin subunit alpha) (Kalinin subunit alpha) (Laminin-5 subunit alpha) (Laminin-6 subunit alpha) (Laminin-7 subunit alpha) (Nicein subunit alpha)	KIESINQQLLPLGN[115]ISDNM[147]DR
Q5TB80	Protein QN1 homolog	GHPQEN[115]EENSKN[115]ISTMESDLP
Q5TB80	Protein QN1 homolog	TTN[115]ESMENSCPQVTEVTATEE
Q5VW38	Protein GPR107 (Lung seven transmembrane receptor 1)	VLGQSQEPNVNPASAGN[115]QTQK
Q6ZMJ2	Scavenger receptor class A member 5 (Scavenger receptor hlg)	VQDALQN[115]QSDSLLALAGAVQR
Q7Z7H5	Transmembrane emp24 domain-containing protein 4 (Endoplasmic reticulum stress-response protein 25) (ERS25) (Putative NF-kappa-B-activating protein 156)	FTFTSHTPGDHQICLHSN[115]STR
Q8N0Z9	V-set and immunoglobulin domain-containing protein 10	VVIGEVHEN[115]VTLHCGN[115]ISGLR
Q8N2S1	Latent-transforming growth factor beta-binding protein 4 (LTBP-4)	N[115]ATSVDSGAPGGAAPGGPGFR
Q96JQ0	Protocadherin-16 (Cadherin-19) (Cadherin-25) (Fibroblast cadherin-1) (Protein dachsous homolog 1)	ETTPALLLLVEATDRPAN[115]ASR
Q96PD5	N-acetylmuramoyl-L-alanine amidase (EC 3.5.1.28) (Peptidoglycan recognition protein 2) (Peptidoglycan recognition protein long) (PGRP-L)	GFGVAIVGN[115]YTAALPTEAALR
Q9BVK6	Transmembrane emp24 domain-containing protein 9 (Glycoprotein 25L2)	FTFTSHTPGEHQICLHSN[115]STK
Q9BX97	Plasmalemma vesicle-associated protein (Fenestrated endothelial-linked structure protein) (Plasmalemma vesicle protein 1) (PV-1)	RAEGLYSQLLGLTASQSN[115]LTK
Q9BXN1	Asporin (Periodontal ligament-associated protein 1) (PLAP-1)	LGLGN[115]NKITDIEN[115]GSLANIPR
Q9BXN1	Asporin (Periodontal ligament-associated protein 1) (PLAP-1)	LGLGNN[115]KITDIEN[115]GSLANIPR
Q9BY67	Cell adhesion molecule 1 (Immunoglobulin superfamily member 4) (IgSF4) (Nectin-like protein 2) (NECL-2) (Spermatogenic immunoglobulin superfamily) (SgIgSF) (Synaptic cell adhesion molecule) (SynCAM) (Tumor suppressor in lung cancer 1) (TSLC-1)	EGEEIEVN[115]CTAM[147]ASKPATTIR
Q9C0H2	Protein tweety homolog 3 (hTTY3)	VWDTAVGLN[115]HTAEPSLQTLER
Q9H7M9	Platelet receptor Gi24	VATPYSLYVCPEGQN[115]VTLTCR
Q9H8L6	Multimerin-2 (EMILIN-3) (Elastin microfibril interface located protein 3) (Elastin microfibril interfacer 3) (EndoGlyx-1 p125/p140 subunit)	PGN[115]LTAAVM[147]EAN[115]QTGHEFPDR
Q9P2B2	Prostaglandin F2 receptor negative regulator (CD9 partner 1) (CD9P-1) (Glu-Trp-Ile EWI motif-containing protein F) (EWI-F) (Prostaglandin F2-alpha receptor regulatory protein) (Prostaglandin F2-alpha receptor-associated protein) (CD antigen CD315)	YSVLIM[147]AEKPVGDLSSPN[115]ETK
Q9UBV2	Protein sel-1 homolog 1 (Suppressor of lin-12-like protein 1) (Sel-1L)	GQTALGFLYASGLGVN[115]SSQAK
Q9UBV2	Protein sel-1 homolog 1 (Suppressor of lin-12-like protein 1) (Sel-1L)	M[147]YSEGSDIVPQSN[115]ETALHYFK
Q9UIQ6	Leucyl-cystinyl aminopeptidase (Cystinyl aminopeptidase) (EC 3.4.11.3) (Insulin-regulated membrane aminopeptidase) (Insulin-responsive aminopeptidase) (IRAP) (Oxytocinase) (OTase) (Placental leucine aminopeptidase) (P-LAP) [Cleaved into: Leucyl-cystinyl aminopeptidase, pregnancy serum form]	SALLEFACTHNLGN[115]CSTTAM[147]K
Q9Y6C2	EMILIN-1 (Elastin microfibril interface-located protein 1) (Elastin microfibril interfacer 1)	LGALN[115]SSLQLLEDRLHQLSLK
Q9Y6R7	IgGFc-binding protein (Fcgamma-binding protein antigen) (FcgammaBP)	SLSESPASVSILSQADN[115]TSKK
O14498	Immunoglobulin superfamily containing leucine-rich repeat protein	DLESVPPGFPAN[115]VTTLSLSANR
O75882	Attractin (DPPT-L) (Mahogany homolog)	AATCINPLN[115]GSVCERPAN[115]HSAK
O95297	Myelin protein zero-like protein 1 (Protein zero-related)	DASINIENM[147]QFIHN[115]GTYICDVK
P01042	Kininogen-1 (Alpha-2-thiol proteinase inhibitor) (Fitzgerald factor) (High molecular weight kininogen) (HMWK) (Williams-Fitzgerald-Flaujeac factor) [Cleaved into: Kininogen-1 heavy chain; T-kinin (Ile-Ser-Bradykinin); Bradykinin (Kallidin I); Lysyl-bradykinin (Kallidin II); Kininogen-1 light chain; Low molecular weight growth-promoting factor]	HGIQYFN[115]N[115]NTQHSSLFMLN[115]EVK
P01042	Kininogen-1 (Alpha-2-thiol proteinase inhibitor) (Fitzgerald factor) (High molecular weight kininogen) (HMWK) (Williams-Fitzgerald-Flaujeac factor) [Cleaved into: Kininogen-1 heavy chain; T-kinin (Ile-Ser-Bradykinin); Bradykinin (Kallidin I); Lysyl-bradykinin (Kallidin II); Kininogen-1 light chain; Low molecular weight growth-promoting factor]	HGIQYFNN[115]NTQHSSLFM[147]LNEVK
P01833	Polymeric immunoglobulin receptor (PIgR) (Poly-Ig receptor) (Hepatocellular carcinoma-associated protein TB6) [Cleaved into: Secretory component]	LSLLEEPGN[115]GTFTVILNQLTSR
P01833	Polymeric immunoglobulin receptor (PIgR) (Poly-Ig receptor) (Hepatocellular carcinoma-associated protein TB6) [Cleaved into: Secretory component]	VPGN[115]VTAVLGETLKVPCHFPCK
P01833	Polymeric immunoglobulin receptor (PIgR) (Poly-Ig receptor) (Hepatocellular carcinoma-associated protein TB6) [Cleaved into: Secretory component]	YWCKWN[115]NTGCQALPSQDEGPSK
P01876	Ig alpha-1 chain C region	LAGKPTHVN[115]VSVVM[147]AEVDGTCY
P01876	Ig alpha-1 chain C region	LAGKPTHVN[115]VSVVMAEVDGTCY
P01877	Ig alpha-2 chain C region	PALEDLLLGSEAN[115]LTCTLTGLR
P02743	Serum amyloid P-component (SAP) (9.5S alpha-1-glycoprotein) [Cleaved into: Serum amyloid P-component(1-203)]	ESVTDHVNLITPLEKPLQN[115]FTL
P02765	Alpha-2-HS-glycoprotein (Alpha-2-Z-globulin) (Ba-alpha-2-glycoprotein) (Fetuin-A) [Cleaved into: Alpha-2-HS-glycoprotein chain A; Alpha-2-HS-glycoprotein chain B]	AALAAFNAQNN[115]GSN[115]FQLEEISR
P02765	Alpha-2-HS-glycoprotein (Alpha-2-Z-globulin) (Ba-alpha-2-glycoprotein) (Fetuin-A) [Cleaved into: Alpha-2-HS-glycoprotein chain A; Alpha-2-HS-glycoprotein chain B]	AALAAFN[115]AQNN[115]GSNFQLEEISR
P02765	Alpha-2-HS-glycoprotein (Alpha-2-Z-globulin) (Ba-alpha-2-glycoprotein) (Fetuin-A) [Cleaved into: Alpha-2-HS-glycoprotein chain A; Alpha-2-HS-glycoprotein chain B]	AALAAFNAQN[115]N[115]GSNFQLEEISR
P02765	Alpha-2-HS-glycoprotein (Alpha-2-Z-globulin) (Ba-alpha-2-glycoprotein) (Fetuin-A) [Cleaved into: Alpha-2-HS-glycoprotein chain A; Alpha-2-HS-glycoprotein chain B]	AALAAFNAQNN[115]GSNFQLEEISR
P04220	Ig mu heavy chain disease protein (BOT)	STGKPTLYN[115]VSLVM[147]SDTAGTCY
P04233	HLA class II histocompatibility antigen gamma chain (HLA-DR antigens-associated invariant chain) (Ia antigen-associated invariant chain) (Ii) (p33) (CD antigen CD74)	GHHN[115]CSESLELEDPSSGLGVTK
P05090	Apolipoprotein D (Apo-D) (ApoD)	ADGTVNQIEGEATPVN[115]LTEPAK
P05155	Plasma protease C1 inhibitor (C1 Inh) (C1Inh) (C1 esterase inhibitor) (C1-inhibiting factor) (Serpin G1)	NPN[115]ATSSSSQDPESLQDRGEGK
P05556	Integrin beta-1 (Fibronectin receptor subunit beta) (VLA-4 subunit beta) (CD antigen CD29)	KEN[115]SSEICSNN[115]GECVCGQCVCR
P05556	Integrin beta-1 (Fibronectin receptor subunit beta) (VLA-4 subunit beta) (CD antigen CD29)	KEN[115]SSEICSNNGECVCGQCVCR
P06731	Carcinoembryonic antigen-related cell adhesion molecule 5 (Carcinoembryonic antigen) (CEA) (Meconium antigen 100) (CD antigen CD66e)	NSGLYTCQAN[115]NSASGHSRTTVK
P06756	Integrin alpha-V (Vitronectin receptor subunit alpha) (CD antigen CD51) [Cleaved into: Integrin alpha-V heavy chain; Integrin alpha-V light chain]	TAADTTGLQPILNQFTPAN[115]ISR
P07585	Decorin (Bone proteoglycan II) (PG-S2) (PG40)	GLSFNSISAVDN[115]GSLANTPHLR
P07585	Decorin (Bone proteoglycan II) (PG-S2) (PG40)	LGLSFNSISAVDN[115]GSLANTPHL
P07602	Proactivator polypeptide [Cleaved into: Saposin-A (Protein A); Saposin-B-Val; Saposin-B (Cerebroside sulfate activator) (CSAct) (Dispersin) (Sphingolipid activator protein 1) (SAP-1) (Sulfatide/GM1 activator); Saposin-C (A1 activator) (Co-beta-glucosidase) (Glucosylceramidase activator) (Sphingolipid activator protein 2) (SAP-2); Saposin-D (Component C) (Protein C)]	TAAGDM[147]LKDN[115]ATEEEILVYLEK
P08648	Integrin alpha-5 (CD49 antigen-like family member E) (Fibronectin receptor subunit alpha) (Integrin alpha-F) (VLA-5) (CD antigen CD49e) [Cleaved into: Integrin alpha-5 heavy chain; Integrin alpha-5 light chain]	TEKEPLSDPVGTCYLSTDN[115]FTR
P08962	CD63 antigen (Granulophysin) (Lysosomal-associated membrane protein 3) (LAMP-3) (Melanoma-associated antigen ME491) (OMA81H) (Ocular melanoma-associated antigen) (Tetraspanin-30) (Tspan-30) (CD antigen CD63)	NRVPDSCCIN[115]VTVGCGINFNEK
P10645	Chromogranin-A (CgA) (Pituitary secretory protein I) (SP-I) [Cleaved into: Vasostatin-1 (Vasostatin I); Vasostatin-2 (Vasostatin II); EA-92; ES-43; Pancreastatin; SS-18; WA-8; WE-14; LF-19; AL-11; GV-19; GR-44; ER-37]	HSGFEDELSEVLEN[115]QSSQAELK
P10909	Clusterin (Aging-associated gene 4 protein) (Apolipoprotein J) (Apo-J) (Complement cytolysis inhibitor) (CLI) (Complement-associated protein SP-40,40) (Ku70-binding protein 1) (NA1/NA2) (Testosterone-repressed prostate message 2) (TRPM-2) [Cleaved into: Clusterin beta chain (ApoJalpha) (Complement cytolysis inhibitor a chain); Clusterin alpha chain (ApoJbeta) (Complement cytolysis inhibitor b cha…	ELPGVCN[115]ETM[147]M[147]ALWEECKPCLK
P13598	Intercellular adhesion molecule 2 (ICAM-2) (CD antigen CD102)	HYLVSN[115]ISHDTVLQCHFTCSGK
P15144	Aminopeptidase N (AP-N) (hAPN) (EC 3.4.11.2) (Alanyl aminopeptidase) (Aminopeptidase M) (AP-M) (Microsomal aminopeptidase) (Myeloid plasma membrane glycoprotein CD13) (gp150) (CD antigen CD13)	GPSTPLPEDPNWN[115]VTEFHTTPK
P17050	Alpha-N-acetylgalactosaminidase (EC 3.2.1.49) (Alpha-galactosidase B)	LGIYADM[147]GN[115]FTCM[147]GYPGTTLDK
P20160	Azurocidin (Cationic antimicrobial protein CAP37) (Heparin-binding protein) (HBP)	N[115]VTVTPEDQCRPNNVCTGVLTR
P24821	Tenascin (TN) (Cytotactin) (GMEM) (GP 150-225) (Glioma-associated-extracellular matrix antigen) (Hexabrachion) (JI) (Myotendinous antigen) (Neuronectin) (Tenascin-C) (TN-C)	LN[115]WTAADQAYEHFIIQVQEANK
P26006	Integrin alpha-3 (CD49 antigen-like family member C) (FRP-2) (Galactoprotein B3) (GAPB3) (VLA-3 subunit alpha) (CD antigen CD49c) [Cleaved into: Integrin alpha-3 heavy chain; Integrin alpha-3 light chain]	AHCVWLECPIPDAPVVTN[115]VTVK
P27701	CD82 antigen (C33 antigen) (IA4) (Inducible membrane protein R2) (Metastasis suppressor Kangai-1) (Suppressor of tumorigenicity 6 protein) (Tetraspanin-27) (Tspan-27) (CD antigen CD82)	DYN[115]SSREDSLQDAWDYVQAQVK
P32004	Neural cell adhesion molecule L1 (N-CAM-L1) (NCAM-L1) (CD antigen CD171)	ILTADN[115]QTYM[147]AVQGSTAYLLCK
P32942	Intercellular adhesion molecule 3 (ICAM-3) (CDw50) (ICAM-R) (CD antigen CD50)	ILCSVYCN[115]GSQITGSSN[115]ITVYR
P32942	Intercellular adhesion molecule 3 (ICAM-3) (CDw50) (ICAM-R) (CD antigen CD50)	ILCSVYCNGSQITGSSN[115]ITVYR
P36955	Pigment epithelium-derived factor (PEDF) (Cell proliferation-inducing gene 35 protein) (EPC-1) (Serpin F1)	VTQN[115]LTLIEESLTSEFIHDIDR
P51884	Lumican (Keratan sulfate proteoglycan lumican) (KSPG lumican)	AFEN[115]VTDLQWLILDHNLLEN[115]SK
P51884	Lumican (Keratan sulfate proteoglycan lumican) (KSPG lumican)	AFEN[115]VTDLQWLILDHNLLENSK
P98160	Basement membrane-specific heparan sulfate proteoglycan core protein (HSPG) (Perlecan) (PLC) [Cleaved into: Endorepellin; LG3 peptide]	SLTQGSLIVGDLAPVN[115]GTSQGK
Q08722	Leukocyte surface antigen CD47 (Antigenic surface determinant protein OA3) (Integrin-associated protein) (IAP) (Protein MER6) (CD antigen CD47)	M[147]DKSDAVSHTGN[115]YTCEVTELTR
Q08AG5	Zinc finger protein 844	NLM[147]N[115]ASTVVKPSIVPVPFTIM[147]K
Q10588	ADP-ribosyl cyclase 2 (EC 3.2.2.5) (Bone marrow stromal antigen 1) (BST-1) (Cyclic ADP-ribose hydrolase 2) (cADPr hydrolase 2) (CD antigen CD157)	DSSGVIHVM[147]LN[115]GSEPTGAYPIK
Q13510	Acid ceramidase (AC) (ACDase) (Acid CDase) (EC 3.5.1.23) (Acylsphingosine deacylase) (N-acylsphingosine amidohydrolase) (Putative 32 kDa heart protein) (PHP32) [Cleaved into: Acid ceramidase subunit alpha; Acid ceramidase subunit beta]	ILAPAYFILGGN[115]QSGEGCVITR
Q14108	Lysosome membrane protein 2 (85 kDa lysosomal membrane sialoglycoprotein) (LGP85) (CD36 antigen-like 2) (Lysosome membrane protein II) (LIMP II) (Scavenger receptor class B member 2) (CD antigen CD36)	TM[147]VFPVM[147]YLN[115]ESVHIDKETASR
Q14956	Transmembrane glycoprotein NMB (Transmembrane glycoprotein HGFIN)	VSVNTAN[115]VTLGPQLM[147]EVTVYRR
Q15293	Reticulocalbin-1	LGERPPEDN[115]QSFQYDHEAFLGK
Q3ZCQ3	Membrane protein FAM174B	FGSGAAGGSGSSN[115]SSGDALVTR
Q6UX06	Olfactomedin-4 (OLM4) (Antiapoptotic protein GW112) (G-CSF-stimulated clone 1 protein) (hGC-1) (hOLfD)	SLGSGGSVSQLFSN[115]FTGSVDDR
Q6UX06	Olfactomedin-4 (OLM4) (Antiapoptotic protein GW112) (G-CSF-stimulated clone 1 protein) (hGC-1) (hOLfD)	VN[115]LTTNTIAVTQTLPNAAYNNR
Q969P0	Immunoglobulin superfamily member 8 (IgSF8) (CD81 partner 3) (Glu-Trp-Ile EWI motif-containing protein 2) (EWI-2) (Keratinocytes-associated transmembrane protein 4) (KCT-4) (LIR-D1) (CD antigen CD316)	IGPGEPLELLCN[115]VSGALPPAGR
Q96K78	Probable G-protein coupled receptor 128	DVTAPLNN[115]ISSEVQILTSDANK
Q9BT09	Protein canopy homolog 3 (CTG repeat protein 4a) (Expanded repeat-domain protein CAG/CTG 5) (Protein associated with TLR4) (Trinucleotide repeat-containing gene 5 protein)	VVM[147]DIPYELWN[115]ETSAEVADLKK
Q9H3Q3	Galactose-3-O-sulfotransferase 2 (Gal3ST-2) (EC 2.8.2.-) (Beta-galactose-3-O-sulfotransferase 2) (Gal-beta-1, 3-GalNAc 3'-sulfotransferase 2) (Glycoprotein beta-Gal 3'-sulfotransferase 2)	ADILGYNLRPGLDN[115]QTLGVCQR
Q9H3R2	Mucin-13 (MUC-13) (Down-regulated in colon cancer 1)	LHN[115]TSFCLCLEGYYYN[115]SSTCKK
Q9HBB8	Cadherin-related family member 5 (Mu-protocadherin) (Mucin and cadherin-like protein)	VEEDTKVN[115]STVIPETQLQAEDR
Q9HC84	Mucin-5B (MUC-5B) (Cervical mucin) (High molecular weight salivary mucin MG1) (Mucin-5 subtype B, tracheobronchial) (Sublingual gland mucin)	LPYSLFHN[115]NTEGQCGTCTNNQR
Q9Y6R7	IgGFc-binding protein (Fcgamma-binding protein antigen) (FcgammaBP)	SSLSESPASVSILSQADN[115]TSKK
O00533	Neural cell adhesion molecule L1-like protein (Close homolog of L1) [Cleaved into: Processed neural cell adhesion molecule L1-like protein]	VTWKPQGAPVEWEEETVTN[115]HTLR
O15455	Toll-like receptor 3 (CD antigen CD283)	LTQVPDDLPTNITVLN[115]LTHN[115]QLR
O15455	Toll-like receptor 3 (CD antigen CD283)	LTQVPDDLPTN[115]ITVLNLTHN[115]QLR
O15455	Toll-like receptor 3 (CD antigen CD283)	LTQVPDDLPTN[115]ITVLN[115]LTHNQLR
O75976	Carboxypeptidase D (EC 3.4.17.22) (Metallocarboxypeptidase D) (gp180)	GLVM[147]N[115]YPHITN[115]LTNLGQSTEYRH
P00734	Prothrombin (EC 3.4.21.5) (Coagulation factor II) [Cleaved into: Activation peptide fragment 1; Activation peptide fragment 2; Thrombin light chain; Thrombin heavy chain]	YPHKPEIN[115]STTHPGADLQENFCR
P01008	Antithrombin-III (ATIII) (Serpin C1)	LGACN[115]DTLQQLM[147]EVFKFDTISEK
P01008	Antithrombin-III (ATIII) (Serpin C1)	LGACN[115]DTLQQLMEVFKFDTISEK
P01011	Alpha-1-antichymotrypsin (ACT) (Cell growth-inhibiting gene 24/25 protein) (Serpin A3) [Cleaved into: Alpha-1-antichymotrypsin His-Pro-less]	GLKFN[115]LTETSEAEIHQSFQHLLR
P01019	Angiotensinogen (Serpin A8) [Cleaved into: Angiotensin-1 (Angiotensin I) (Ang I); Angiotensin-2 (Angiotensin II) (Ang II); Angiotensin-3 (Angiotensin III) (Ang III) (Des-Asp[1]-angiotensin II)]	DRVYIHPFHLVIHN[115]ESTCEQLAK
P01042	Kininogen-1 (Alpha-2-thiol proteinase inhibitor) (Fitzgerald factor) (High molecular weight kininogen) (HMWK) (Williams-Fitzgerald-Flaujeac factor) [Cleaved into: Kininogen-1 heavy chain; T-kinin (Ile-Ser-Bradykinin); Bradykinin (Kallidin I); Lysyl-bradykinin (Kallidin II); Kininogen-1 light chain; Low molecular weight growth-promoting factor]	ITYSIVQTN[115]CSKENFLFLTPDCK
P01042	Kininogen-1 (Alpha-2-thiol proteinase inhibitor) (Fitzgerald factor) (High molecular weight kininogen) (HMWK) (Williams-Fitzgerald-Flaujeac factor) [Cleaved into: Kininogen-1 heavy chain; T-kinin (Ile-Ser-Bradykinin); Bradykinin (Kallidin I); Lysyl-bradykinin (Kallidin II); Kininogen-1 light chain; Low molecular weight growth-promoting factor]	HGIQYFN[115]N[115]NTQHSSLFM[147]LNEVKR
P01042	Kininogen-1 (Alpha-2-thiol proteinase inhibitor) (Fitzgerald factor) (High molecular weight kininogen) (HMWK) (Williams-Fitzgerald-Flaujeac factor) [Cleaved into: Kininogen-1 heavy chain; T-kinin (Ile-Ser-Bradykinin); Bradykinin (Kallidin I); Lysyl-bradykinin (Kallidin II); Kininogen-1 light chain; Low molecular weight growth-promoting factor]	HGIQYFNN[115]NTQHSSLFM[147]LNEVKR
P01833	Polymeric immunoglobulin receptor (PIgR) (Poly-Ig receptor) (Hepatocellular carcinoma-associated protein TB6) [Cleaved into: Secretory component]	IIEGEPNLKVPGN[115]VTAVLGETLK
P01833	Polymeric immunoglobulin receptor (PIgR) (Poly-Ig receptor) (Hepatocellular carcinoma-associated protein TB6) [Cleaved into: Secretory component]	IIEGEPN[115]LKVPGN[115]VTAVLGETLK
P01833	Polymeric immunoglobulin receptor (PIgR) (Poly-Ig receptor) (Hepatocellular carcinoma-associated protein TB6) [Cleaved into: Secretory component]	QIGLYPVLVIDSSGYVNPN[115]YTGR
P02743	Serum amyloid P-component (SAP) (9.5S alpha-1-glycoprotein) [Cleaved into: Serum amyloid P-component(1-203)]	ESVTDHVNLITPLEKPLQN[115]FTLC
P02749	Beta-2-glycoprotein 1 (APC inhibitor) (Activated protein C-binding protein) (Anticardiolipin cofactor) (Apolipoprotein H) (Apo-H) (Beta-2-glycoprotein I) (B2GPI) (Beta(2)GPI)	CLPQHAM[147]FGN[115]DTITCTTHGN[115]WTK
P02763	Alpha-1-acid glycoprotein 1 (AGP 1) (Orosomucoid-1) (OMD 1)	IPLCANLVPVPITN[115]ATLDQITGK
P04004	Vitronectin (S-protein) (Serum-spreading factor) (V75) [Cleaved into: Vitronectin V65 subunit; Vitronectin V10 subunit; Somatomedin-B]	N[115]N[115]ATVHEQVGGPSLTSDLQAQSK
P04004	Vitronectin (S-protein) (Serum-spreading factor) (V75) [Cleaved into: Vitronectin V65 subunit; Vitronectin V10 subunit; Somatomedin-B]	NN[115]ATVHEQVGGPSLTSDLQAQSK
P06731	Carcinoembryonic antigen-related cell adhesion molecule 5 (Carcinoembryonic antigen) (CEA) (Meconium antigen 100) (CD antigen CD66e)	SVILNVLYGPDAPTISPLN[115]TSYR
P07585	Decorin (Bone proteoglycan II) (PG-S2) (PG40)	LGLSFN[115]SISAVDN[115]GSLAN[115]TPHLR
P07585	Decorin (Bone proteoglycan II) (PG-S2) (PG40)	LGLSFNSISAVDN[115]GSLANTPHLR
P07585	Decorin (Bone proteoglycan II) (PG-S2) (PG40)	LGLSFN[115]SISAVDN[115]GSLANTPHLR
P07585	Decorin (Bone proteoglycan II) (PG-S2) (PG40)	LGLSFNSISAVDN[115]GSLAN[115]TPHLR
P10645	Chromogranin-A (CgA) (Pituitary secretory protein I) (SP-I) [Cleaved into: Vasostatin-1 (Vasostatin I); Vasostatin-2 (Vasostatin II); EA-92; ES-43; Pancreastatin; SS-18; WA-8; WE-14; LF-19; AL-11; GV-19; GR-44; ER-37]	KHSGFEDELSEVLEN[115]QSSQAELK
P12111	Collagen alpha-3(VI) chain	QLINALQIN[115]NTAVGHALVLPAGR
P14625	Endoplasmin (94 kDa glucose-regulated protein) (GRP-94) (Heat shock protein 90 kDa beta member 1) (Tumor rejection antigen 1) (gp96 homolog)	HNN[115]DTQHIWESDSNEFSVIADPR
P24071	Immunoglobulin alpha Fc receptor (IgA Fc receptor) (CD antigen CD89)	GLVLM[147]PGEN[115]ISLTCSSAHIPFDR
P24821	Tenascin (TN) (Cytotactin) (GMEM) (GP 150-225) (Glioma-associated-extracellular matrix antigen) (Hexabrachion) (JI) (Myotendinous antigen) (Neuronectin) (Tenascin-C) (TN-C)	SGVN[115]ATLPEENQPVVFNHVYNIK
P34810	Macrosialin (Gp110) (CD antigen CD68)	VM[147]YTTQGGGEAWGISVLNPN[115]KTK
[truncated: 302 more rows]

## Sheet: Legend
Table EV1		CRC glycoproteome
CRC glycoproteome. The identified glycopeptides and inferred glycoproteins are listed in the document entitled Table EV1. Protein accessions were defined according to UniProt Knowledgebase (www.uniprot.org).
