# Supplementary material for: Prediction of colorectal cancer diagnosis based on circulating plasma proteins
Source: EMBO Mol Med. 2015 Aug 7;7(9):1166–78. doi: 10.15252/emmm.201404873 (PMC4568950; doi:10.15252/emmm.201404873)
Supplement: Supplementary file 4 [file emmm0007-1166-sd4.xlsx]

## Sheet: 88 candidates
Gene name	Accession	Protein name	Peptide sequences
A1AG2	P19652	Alpha-1-acid glycoprotein 2	QNQCFYN[115]SSYLNVQR
AFM	P43652	Afamin	DIENFN[115]STQK; YAEDKFN[115]ETTEK
AHSG	P02765	Alpha-2-HS-glycoprotein (Fetuin-A)	AALAAFNAQNN[115]GSNFQLEEISR; VCQDCPLLAPLN[115]DTR
ANPEP	P15144	Aminopeptidase N	GPSTPLPEDPNWN[115]VTEFHTTPK; AEFN[115]ITLIHPK; N[115]ATLVNEADK
ANT3	P01008	Antithrombin-III (Serpin C1)	SLTFN[115]ETYQDISELVYGAK
AOC3	Q16853	Membrane primary amine oxidase	YLYLASN[115]HSNK
APMAP	Q9HDC9	Adipocyte plasma membrane-associated protein	AGPN[115]GTLFVADAYK
APOB	P04114	Apolipoprotein B-100	FEVDSPVYN[115]ATWSASLK
ATRN	O75882	Attractin	IDSTGN[115]VTNELR
B3GN2	Q9NY97	UDP-GlcNAc:betaGal beta-1,3-N-acetylglucosaminyltransferase 2	ESWGQESNAGN[115]QTVVR; DTFFN[115]LSLK
BTD	P43251	Biotinidase (Biotinase)	DVQIIVFPEDGIHGFN[115]FTR; FN[115]DTEVLQR; NPVGLIGAEN[115]ATGETDPSHSK; YQFNTNVVFSNN[115]GTLVDR
CADM1	Q9BY67	Cell adhesion molecule 1	FQLLN[115]FSSSELK; VSLTN[115]VSISDEGR
CD109	Q6YHK3	CD109 antigen	IN[115]YTVPQSGTFK
CD163	Q86VB7	Scavenger receptor cysteine-rich type 1 protein M130	APGWAN[115]SSAGSGR; EDAAVN[115]CTDISVQK
CD44	P16070	CD44 antigen (Extracellular matrix receptor III) (Hyaluronate receptor)	AFN[115]STLPTMAQMEK
CDH5	P33151	Cadherin-5 (CD144)	EVYPWYN[115]LTVEAK
CFH	P08603	Complement factor H	IPCSQPPQIEHGTIN[115]SSR; ISEEN[115]ETTCYMGK; MDGASN[115]VTCINSR; SPDVIN[115]GSPISQK
CFI	P05156	Complement factor I	FLNN[115]GTCTAEGK
CLU	P10909	Clusterin	EDALN[115]ETR; LAN[115]LTQGEDQYYLR
CNTN4	Q8IWV2	Contactin-4	TEEALPEVTPAN[115]VSGGGGSK
CO4A	P0C0L4	Complement C4-A	GLN[115]VTLSSTGR
CP	P00450	Ceruloplasmin	EN[115]LTAPGSDSAVFFEQGTTR; EHEGAIYPDN[115]TTDFQR; ELHHLQEQN[115]VSNAFLDK
CTSD	P07339	Cathepsin D	GSLSYLN[115]VTR
DKFZp686C02220	Q6N091	Putative uncharacterized protein DKFZp686C02220	HYTN[115]SSQDVTVPCR
DPEP1	P16444	Dipeptidase 1	AN[115]LTTLAGTHTNIPK
DSG2	Q14126	Desmoglein-2 (Cadherin family member 5)	YVQN[115]GTYTVK; IN[115]ATDADEPNTLNSK
ECM1	Q16610	Extracellular matrix protein 1	HIPGLIHN[115]MTAR
F11	P03951	Coagulation factor XI	GINYN[115]SSVAK; VYSGILN[115]QSEIK
F5	P12259	Coagulation factor V	TNIN[115]SSRDPDNIAAWYLR
FCGBP	Q9Y6R7	IgGFc-binding protein	SVTLQIYN[115]HSLTLSAR; YLPVN[115]SSLLTSDCSER; VITVQVAN[115]FTLR
FETUB	Q9UGM5	Fetuin-B	GCN[115]DSDVLAVAGFALR
FGA	P02671	Fibrinogen alpha chain	MDGSLNFN[115]R
FGG	P02679	Fibrinogen gamma chain	DLQSLEDILHQVEN[[115]K
FHR3	Q02985	Complement factor H-related protein 3	LGYNAN[115]TSILSFQAVCR
FN1	P02751	Fibronectin	LDAPTNLQFVN[115]ETDSTVLVR
GOLM1	Q8NBJ4	Golgi membrane protein 1 (Golgi phosphoprotein 2)	AVLVNN[115]ITTGER
HLA-A	P01892	HLA class I histocompatibility antigen, A-2 alpha chain	GYYN[115]QSEAGSHTVQR
HP	P00738	Haptoglobin	VVLHPN[115]YSQVDIGLIK
HPX	P02790	Hemopexin (Beta-1B-glycoprotein)	SWPAVGN[115]CSSALR
HRG	P04196	Histidine-rich glycoprotein	VIDFN[115]CTTSSVSSALANTK
HYOU1	Q9Y4L1	Hypoxia up-regulated protein 1	AEPPLN[115]ASASDQGEK
ICAM1	P05362	Intercellular adhesion molecule 1 (CD54)	AN[115]LTVVLLR; LN[115]PTVTYGN[115]DSFSAK; LNPTVTYGN[115]DSFSAK
ICAM2	P13598	Intercellular adhesion molecule 2 (CD102)	GN[115]ETLHYETFGK; AAPAPQEATATFN[115]STADR
IGFBP3	P17936	Insulin-like growth factor-binding protein 3	AYLLPAPPAPGN[115]ASESEEDR
IGHA2	P01877	Ig alpha-2 chain C region	PLTAN[115]ITK
IGHG1	P01857	Ig gamma-1 chain C region	EEQYN[115]STYR
IGHG2	P01859	Ig gamma-2 chain C region	EEQFN[115]STFR
IGHM	P01871	Ig mu chain C region	GLTFQQN[115]ASSMCVPDQDTAIR; EEQFN[115]STFR
IGJ	P01591	Immunoglobulin J chain	EN[115]ISDPTSPLR
ISLR	O14498	Immunoglobulin superfamily containing leucine-rich repeat protein	FQAFAN[115]GSLLIPDFGK
ITIH4	Q14624	Inter-alpha-trypsin inhibitor heavy chain H4	LPTQN[115]ITFQTESSVAEQEAEFQSPK
KDR	P35968	Vascular endothelial growth factor receptor 2 (CD309)	LVLN[115]CTAR
KLKB1	P03952	Plasma kallikrein (Kininogenin)	IVGGTN[115]SSWGEWPWQVSLQVK; IYPGVDFGGEELN[115]VTFVK; IYSGILN[115]LSDITK
KNG1	P01042	Kininogen-1 (Alpha-2-thiol proteinase inhibitor)	ITYSIVQTN[115]CSK; LNAENN[115]ATFYFK
LAMA2	P24043	Laminin subunit alpha-2	ACPLDPATN[115]K; N[115]LSLNIR
LAMP2	P13473	Lysosome-associated membrane glycoprotein 2 (CD107b)	VQPFN[115]VTQGK
LCN2	P80188	Neutrophil gelatinase-associated lipocalin (Oncogene 24p3)	SYN[115]VTSVLFR
LGALS3BP	Q08380	Galectin-3-binding protein (Mac-2 BP) (Tumor-associated antigen 90K)	AAIPSALDTN[115]SSK; ALGFEN[115]ATQALGR;DAGVVCTN[115]ETR; GLN[115]LTEDTYKPR
LRG1	P02750	Leucine-rich alpha-2-glycoprotein	KLPPGLLAN[115]FTLLR; LPPGLLAN[115]FTLLR
LUM	P51884	Lumican	AFEN[115]VTDLQWLILDHNLLENSK; LHINHNN[114]LTESVGPLPK
LYVE1	Q9Y5Y7	Lymphatic vessel endothelial hyaluronic acid receptor 1	ANQQLN[115]FTEAK
MFAP4	P55083	Microfibril-associated glycoprotein 4	VDLEDFEN[115]NTAYAK
MMRN1	Q13201	Multimerin-1 (EMILIN-4)	FNPGAESVVLSN[115]STLK
MPO	P05164	Myeloperoxidase	SCPACPGSN[115]ITIR; SYN[115]DSVDPR
MRC2	Q9UBG0	C-type mannose receptor 2 (CD280)	VTPACN[115]TSLPAQR
MST1	Q13043	Serine/threonine-protein kinase 4	GTAN[115]TTTAGVPCQR
NCAM1	P13591	Neural cell adhesion molecule 1 (CD56)	DGQLLPSSN[115]YSNIK
NEO1	Q92859	Neogenin	GSSVILN[115]CSAYSEPSPK; TPASDPHGDN[115]LTYSVFYTK
ORM1	P02763	Alpha-1-acid glycoprotein 1	QDQCIYN[115]TTYLNVQR
PGCP	Q9Y646	Plasma glutamate carboxypeptidase	IVVYNQPYIN[115]YSR
PIGR	P01833	Polymeric immunoglobulin receptor (Hepatocellular carcinoma-associated protein TB6)	WN[115]NTGCQALPSQDEGPSK
PLTP	P55058	Phospholipid transfer protein	IYSN[115]HSALESLALIPLQAPLK
PLXDC2	Q6UX71	Plexin domain-containing protein 2 (Tumor endothelial marker 7-related protein)	ITN[115]ISAVEMTPLPTCLQFNR
PLXNB2	O15031	Plexin-B2	ALSN[115]ISLR
PON1	P27169	Serum paraoxonase/arylesterase 1	HAN[115]WTLTPLK
PRG4	Q92954	Proteoglycan 4	N[115]GTLVAFR
PROC	P04070	Vitamin K-dependent protein C	EVFVHPN[115]YSK
PTPRJ	Q12913	Receptor-type tyrosine-protein phosphatase eta (CD148)	IHVAGETDSSNLN[115]VSEPR
SERPINA1	P01009	Alpha-1-antitrypsin (Serpin A1)	YLGN[115]ATAIFFLPDEGK; LQHLEN[115]ELTHDIITK
SERPINA3	P01011	Alpha-1-antichymotrypsin (Cell growth-inhibiting gene 24/25 protein) (Serpin A3)	FN[115]LTETSEAEIHQSFQHLLR; TLN[115]QSSDELQLSMGNAMFVK
SERPINA6	P08185	Corticosteroid-binding globulin (Serpin A6)	AQLLQGLGFN[115]LTER
SERPINA7	P05543	Thyroxine-binding globulin (Serpin A7)	TLYETEVFSTDFSN[115]ISAAK; VTACHSSQPN[115]ATLYK
THBS1	P07996	Thrombospondin-1	VVN[115]STTGPGEHLR
TIMP1	P01033	Tissue inhibitor of metalloproteinases 1	FVGTPEVN[115]QTTLYQR
TNC	P24821	Tenascin (Tenascin-C)	N[115]TTSYVLR; GN[115]FSTEGCGCVCEPGWK; LN[115]YSLPTGQWVGVQLPR; VEAAQN[115]LTLPGSLR
TRF	P02787	Serotransferrin (Transferrin)	CGLVPVLAENYN[115]K
VTN	P04004	Vitronectin	N[115]GSLFAFR
VWF	P04275	von Willebrand factor	GQVYLQCGTPCN[115]LTCR

## Sheet: Legend
Table EV3.
Detectable candidate proteins in patient plasma and corresponding peptide sequences. This table is in the document entitled Table EV3.
